# Supplementary material for: Large Virtual Transboundary Hazardous Waste Flows: The Case of China
Source: Environ Sci Technol. 2023 May 16;57(21):8161–73. doi: 10.1021/acs.est.2c07962 (PMC10233792; doi:10.1021/acs.est.2c07962)
Supplement: Supplementary file 2 — es2c07962_si_002.xlsx [file es2c07962_si_002.xlsx]

## Sheet: Contents
Large virtual flows of hazardous waste jeopardizing transboundary waste regulations
Ruoqi Li,1 Miaomiao Liu,1,* Yuli Shan,2,* Yufan Shi,1 Heran Zheng,3 Wei Zhang,4 Jianxun Yang,1 Wen Fang,1 Zongwei Ma,1 Jinnan Wang,1,4 Jun Bi,1 Klaus Hubacek,5
1 State Key Laboratory of Pollution Control and Resource Reuse, School of the Environment, Nanjing University, Nanjing 210023, People's Republic of China
2 School of Geography, Earth and Environmental Sciences, University of Birmingham, Birmingham B15 2TT, UK
3 The Bartlett School of Sustainable Construction, University College London, London WC1E 7HB, UK
4 State Environmental Protection Key Laboratory of Environmental Planning and Policy Simulation, Chinese Academy of Environmental Planning, Beijing 100041, People's Republic of China
5 Integrated Research on Energy, Environment and Society (IREES), Energy and Sustainability Research Institute Groningen (ESRIG), University of Groningen, Groningen 9747 AG, the Netherlands
* Corresponding authors: M.L. (liumm@nju.edu.cn) and Y.S. (y.shan@bham.ac.uk)
Table S1. Classification of Chinese provinces and corresponding sectors in the MRIO table used in this study.
Table S2. Bridge between the 4-digit National Standard Industrial Classification (NSIC) industries and the aggregated MRIO sectors.
Table S3. Hazardous waste inventory 2015.
Table S4. Classification of other economies and corresponding economic sectors in the MRIO table used in this study.
Table S5. Consumption- and production-based hazardous waste by province.
Table S6. Impacts of trade on hazardous waste generation.
Table S7. Hazardous waste per value-added associated with local production for each province's internal and external final demands.
Table S8. International virtual hazardous waste network.
Table S9. Inter-provincial virtual hazardous waste network in China.

## Sheet: Table S1
Table S1. Classification of Chinese provinces and corresponding sectors in the MRIO table used in this study.
Provinces		Sectors of each province
No.	Name	No.	Name	Aggregated industrial sector
1	Beijing	1	Agriculture, Forestry, Animal Husbandry and Fishery
2	Tianjin	2	Mining and washing of coal	y
3	Hebei	3	Extraction of petroleum and natural gas	y
4	Shanxi	4	Mining and processing of metal ores	y
5	Inner Mongolia	5	Mining and processing of nonmetal and other ores	y
6	Liaoning	6	Food and tobacco processing	y
7	Jilin	7	Textile industry	y
8	Heilongjiang	8	Manufacture of leather, fur, feather and related products	y
9	Shanghai	9	Processing of timber and furniture	y
10	Jiangsu	10	Manufacture of paper, printing and articles for culture, education and sport activity	y
11	Zhejiang	11	Processing of petroleum, coking, processing of nuclear fuel	y
12	Anhui	12	Manufacture of chemical products	y
13	Fujian	13	Manuf. of non -metallic mineral products	y
14	Jiangxi	14	Smelting and processing of metals	y
15	Shandong	15	Manufacture of metal products	y
16	Henan	16	Manufacture of general purpose machinery	y
17	Hubei	17	Manufacture of special purpose machinery	y
18	Hunan	18	Manufacture of transport equipment	y
19	Guangdong	19	Manufacture of electrical machinery and equipment	y
20	Guangxi	20	Manufacture of communication equipment, computers and other electronic equipment	y
21	Hainan	21	Manufacture of measuring instruments	y
22	Chongqing	22	Other manufacturing	y
23	Sichuan	23	Comprehensive use of waste resources	y
24	Guizhou	24	Repair of metal products, machinery and equipment	y
25	Yunnan	25	Production and distribution of electric power and heat power	y
26	Tibet	26	Production and distribution of gas	y
27	Shaanxi	27	Production and distribution of tap water	y
28	Gansu	28	Construction
29	Qinghai	29	Wholesale and retail trades
30	Ningxia	30	Transport, storage, and postal services
31	Xinjiang	31	Accommodation and catering
		32	Information transfer, software and information technology services
		33	Finance
		34	Real estate
		35	Leasing and commercial services
		36	Scientific research and polytechnic services
		37	Administration of water, environment, and public facilities
		38	Resident, repair and other services
		39	Education
		40	Health care and social work
		41	Culture, sports, and entertainment
		42	Public administration, social insurance, and social organizations

## Sheet: Table S2
Table S2. Bridge between the 4-digit National Standard Industrial Classification (NSIC) industries and the aggregated MRIO sectors.
4-digit NSIC industries		Aggregated industrial sectors
No.	Name	No.	Name
0610	Bituminous and anthracite mining and washing	2	Mining and washing of coal
0620	Lignite mining and washing	2	Mining and washing of coal
0690	Other coal mining	2	Mining and washing of coal
0710	oil extraction	3	Extraction of petroleum and natural gas
0720	natural gas extraction	3	Extraction of petroleum and natural gas
0810	iron ore mining	4	Mining and processing of metal ores
0820	Mining and dressing of manganese ore and chrome ore	4	Mining and processing of metal ores
0890	Other ferrous metal mining	4	Mining and processing of metal ores
0911	Copper Mining	4	Mining and processing of metal ores
0912	Mining and dressing of lead and zinc ore	4	Mining and processing of metal ores
0913	Mining and dressing of nickel and cobalt ore	4	Mining and processing of metal ores
0914	Tin ore mining	4	Mining and processing of metal ores
0915	Antimony ore mining	4	Mining and processing of metal ores
0916	Aluminium Mining and Dressing	4	Mining and processing of metal ores
0917	Magnesium Mining	4	Mining and processing of metal ores
0919	Mining and dressing of other commonly used non-ferrous metals	4	Mining and processing of metal ores
0921	gold mining	4	Mining and processing of metal ores
0922	silver mining	4	Mining and processing of metal ores
0929	Mining and dressing of other precious metals	4	Mining and processing of metal ores
0931	Tungsten and molybdenum ore mining	4	Mining and processing of metal ores
0932	Rare earth metal mining	4	Mining and processing of metal ores
0933	radioactive metal mining	4	Mining and processing of metal ores
0939	Mining and dressing of other rare metals	4	Mining and processing of metal ores
1011	Limestone and gypsum mining	5	Mining and processing of nonmetal and other ores
1012	Stone mining for building decoration	5	Mining and processing of nonmetal and other ores
1013	Refractory earth and stone mining	5	Mining and processing of nonmetal and other ores
1019	Clay and other soil and gravel mining	5	Mining and processing of nonmetal and other ores
1020	chemical mining	5	Mining and processing of nonmetal and other ores
1030	salt mining	5	Mining and processing of nonmetal and other ores
1091	Mining and dressing of asbestos and mica	5	Mining and processing of nonmetal and other ores
1092	Graphite and talc mining	5	Mining and processing of nonmetal and other ores
1093	Precious and jade mining	5	Mining and processing of nonmetal and other ores
1099	Mining and dressing of other unspecified non-metallic minerals	5	Mining and processing of nonmetal and other ores
1110	Coal mining and washing ancillary activities	2	Mining and washing of coal
1120	Oil and Gas Extraction Auxiliary Activities	11	Processing of petroleum, coking, processing of nuclear fuel
1190	Other mining ancillary activities	5	Mining and processing of nonmetal and other ores
1200	Other mining industry	5	Mining and processing of nonmetal and other ores
1310	grain grinding	6	Food and tobacco processing
1320	Feed processing	6	Food and tobacco processing
1331	Edible vegetable oil processing	6	Food and tobacco processing
1332	Non-edible vegetable oil processing	6	Food and tobacco processing
1340	sugar industry	6	Food and tobacco processing
1351	Livestock slaughter	6	Food and tobacco processing
1352	poultry slaughter	6	Food and tobacco processing
1353	Meat and by-product processing	6	Food and tobacco processing
1361	Frozen processing of aquatic products	6	Food and tobacco processing
1362	Surimi products and dry-cured processing of aquatic products	6	Food and tobacco processing
1363	Aquafeed Manufacturing	6	Food and tobacco processing
1364	Fish oil extraction and product manufacturing	6	Food and tobacco processing
1369	Other aquatic product processing	6	Food and tobacco processing
1371	vegetable processing	6	Food and tobacco processing
1372	Fruit and Nut Processing	6	Food and tobacco processing
1391	Manufacture of starch and starch products	6	Food and tobacco processing
1392	soy product manufacturing	6	Food and tobacco processing
1393	egg processing	6	Food and tobacco processing
1399	Other unspecified agricultural and sideline food processing	6	Food and tobacco processing
1411	Pastry, Bread Manufacturing	6	Food and tobacco processing
1419	Manufacture of cookies and other baked goods	6	Food and tobacco processing
1421	Candy and chocolate manufacturing	6	Food and tobacco processing
1422	candied fruit	6	Food and tobacco processing
1431	Manufacturing of rice and flour products	6	Food and tobacco processing
1432	Frozen food manufacturing	6	Food and tobacco processing
1439	Manufacture of instant noodles and other convenience foods	6	Food and tobacco processing
1440	dairy product manufacturing	6	Food and tobacco processing
1451	Meat and poultry canning	6	Food and tobacco processing
1452	Canned aquatic products	6	Food and tobacco processing
1453	Canned vegetables and fruits	6	Food and tobacco processing
1459	Other canned food manufacturing	6	Food and tobacco processing
1461	MSG manufacturing	6	Food and tobacco processing
1462	Manufacture of soy sauce, vinegar and similar products	6	Food and tobacco processing
1469	Manufacture of other condiments and fermented products	6	Food and tobacco processing
1491	Nutritious food manufacturing	6	Food and tobacco processing
1492	Health food manufacturing	6	Food and tobacco processing
1493	Frozen drinks and edible ice manufacturing	6	Food and tobacco processing
1494	salt processing	6	Food and tobacco processing
1495	Food and Feed Additive Manufacturing	6	Food and tobacco processing
1499	Other unspecified food manufacturing	6	Food and tobacco processing
1511	alcohol manufacturing	6	Food and tobacco processing
1512	Liquor manufacturing	6	Food and tobacco processing
1513	beer making	6	Food and tobacco processing
1514	Yellow rice wine manufacturing	6	Food and tobacco processing
1515	wine making	6	Food and tobacco processing
1519	Other wine manufacturing	6	Food and tobacco processing
1521	Carbonated beverage manufacturing	6	Food and tobacco processing
1522	Bottled (canned) drinking water manufacturing	6	Food and tobacco processing
1523	Fruit and vegetable juice and fruit and vegetable juice beverage manufacturing	6	Food and tobacco processing
1524	Manufacture of dairy beverages and vegetable protein beverages	6	Food and tobacco processing
1525	Solid Beverage Manufacturing	6	Food and tobacco processing
1529	Manufacturing of tea drinks and other beverages	6	Food and tobacco processing
1530	Refined tea processing	6	Food and tobacco processing
1610	Tobacco Redry	6	Food and tobacco processing
1620	cigarette manufacturing	6	Food and tobacco processing
1690	Manufacturing of other tobacco products	6	Food and tobacco processing
1711	cotton spinning	7	Textile industry
1712	Cotton weaving	7	Textile industry
1713	Cotton printing and dyeing finishing	7	Textile industry
1721	Top and wool yarn processing	7	Textile industry
1722	wool weaving	7	Textile industry
1723	wool dyeing and finishing	7	Textile industry
1731	Processing and spinning of hemp fibers	7	Textile industry
1732	hemp weaving	7	Textile industry
1733	Linen dyeing and finishing	7	Textile industry
1741	silk reeling	7	Textile industry
1742	Silk Spinning and Silk Weaving	7	Textile industry
1743	Screen printing and dyeing finishing	7	Textile industry
1751	Chemical fiber weaving	7	Textile industry
1752	Dyeing and finishing of chemical fiber fabrics	7	Textile industry
1761	Knitted or crocheted fabric weaving	7	Textile industry
1762	Dyeing and finishing of knitted or crocheted fabrics	7	Textile industry
1763	Manufacture of knitted or crocheted items	7	Textile industry
1771	Bedding Manufacturing	7	Textile industry
1772	Manufacturing of towels	7	Textile industry
1773	Manufacture of curtains and fabric products	7	Textile industry
1779	Manufacture of other home textile products	7	Textile industry
1781	Nonwoven Fabrication	7	Textile industry
1782	Manufacturing of ropes, ropes and cables	7	Textile industry
1783	Textile belt and cord manufacturing	7	Textile industry
1784	Canopy, Canvas Manufacturing	7	Textile industry
1789	Manufacture of other non-household textile products	7	Textile industry
1810	Woven Garment Manufacturing	8	Manufacture of leather, fur, feather and related products
1820	Knitted or crocheted garment manufacturing	8	Manufacture of leather, fur, feather and related products
1830	Apparel manufacturing	8	Manufacture of leather, fur, feather and related products
1910	leather tanning	8	Manufacture of leather, fur, feather and related products
1921	Leather Garment Manufacturing	8	Manufacture of leather, fur, feather and related products
1922	Luggage, bag (bag) manufacturing	8	Manufacture of leather, fur, feather and related products
1923	Manufacture of leather gloves and leather upholstery products	8	Manufacture of leather, fur, feather and related products
1929	Manufacture of other leather products	8	Manufacture of leather, fur, feather and related products
1931	Fur Tanning Processing	8	Manufacture of leather, fur, feather and related products
1932	Fur Garment Processing	8	Manufacture of leather, fur, feather and related products
1939	Processing of other fur products	8	Manufacture of leather, fur, feather and related products
1941	Feather (down) processing	8	Manufacture of leather, fur, feather and related products
1942	Feather (down) products processing	8	Manufacture of leather, fur, feather and related products
1951	Textile fabric shoe manufacturing	8	Manufacture of leather, fur, feather and related products
1952	leather shoe manufacturing	8	Manufacture of leather, fur, feather and related products
1953	plastic shoe manufacturing	8	Manufacture of leather, fur, feather and related products
1954	Rubber shoe manufacturing	8	Manufacture of leather, fur, feather and related products
1959	Other shoe industry	8	Manufacture of leather, fur, feather and related products
2011	Sawmilling	9	Processing of timber and furniture
2012	wood chip processing	9	Processing of timber and furniture
2013	Veneer processing	9	Processing of timber and furniture
2019	Other wood processing	9	Processing of timber and furniture
2021	Plywood Manufacturing	9	Processing of timber and furniture
2022	Fiberboard Manufacturing	9	Processing of timber and furniture
2023	Particleboard manufacturing	9	Processing of timber and furniture
2029	Other wood-based panel manufacturing	9	Processing of timber and furniture
2031	Processing of timber and timber components for construction	9	Processing of timber and furniture
2032	Manufacture of wooden doors, windows and stairs	9	Processing of timber and furniture
2033	floor manufacturing	9	Processing of timber and furniture
2034	wooden container manufacturing	9	Processing of timber and furniture
2039	Manufacturing of cork and other wood products	9	Processing of timber and furniture
2041	Bamboo Product Manufacturing	9	Processing of timber and furniture
2042	Rattan Product Manufacturing	9	Processing of timber and furniture
2043	Brown product manufacturing	9	Processing of timber and furniture
2049	Manufacture of grass and other products	9	Processing of timber and furniture
2110	wooden furniture manufacturing	9	Processing of timber and furniture
2120	Bamboo and rattan furniture manufacturing	9	Processing of timber and furniture
2130	metal furniture manufacturing	9	Processing of timber and furniture
2140	Plastic furniture manufacturing	9	Processing of timber and furniture
2190	Other furniture manufacturing	9	Processing of timber and furniture
2211	Manufacturing of wood and bamboo pulp	10	Manufacture of paper, printing and articles for culture, education and sport activity
2212	Non-wood bamboo pulp manufacturing	10	Manufacture of paper, printing and articles for culture, education and sport activity
2221	Machine-made paper and cardboard manufacturing	10	Manufacture of paper, printing and articles for culture, education and sport activity
2222	handmade paper	10	Manufacture of paper, printing and articles for culture, education and sport activity
2223	Processed paper manufacturing	10	Manufacture of paper, printing and articles for culture, education and sport activity
2231	Paper and cardboard container manufacturing	10	Manufacture of paper, printing and articles for culture, education and sport activity
2239	Manufacturing of other paper products	10	Manufacture of paper, printing and articles for culture, education and sport activity
2311	Book and newspaper printing	10	Manufacture of paper, printing and articles for culture, education and sport activity
2312	This booklet is printed	10	Manufacture of paper, printing and articles for culture, education and sport activity
2319	Packaging and other printing	10	Manufacture of paper, printing and articles for culture, education and sport activity
2320	Binding and printing related services	10	Manufacture of paper, printing and articles for culture, education and sport activity
2330	Copying of recording media	10	Manufacture of paper, printing and articles for culture, education and sport activity
2411	Stationery manufacturing	10	Manufacture of paper, printing and articles for culture, education and sport activity
2412	manufacture of pens	10	Manufacture of paper, printing and articles for culture, education and sport activity
2413	Manufacturing of teaching models and teaching aids	10	Manufacture of paper, printing and articles for culture, education and sport activity
2414	Ink, ink manufacturing	10	Manufacture of paper, printing and articles for culture, education and sport activity
2419	Other cultural and educational office supplies manufacturing	10	Manufacture of paper, printing and articles for culture, education and sport activity
2421	Chinese musical instrument manufacturing	10	Manufacture of paper, printing and articles for culture, education and sport activity
2422	Western musical instrument manufacturing	10	Manufacture of paper, printing and articles for culture, education and sport activity
2423	Electronic musical instrument manufacturing	10	Manufacture of paper, printing and articles for culture, education and sport activity
2429	Manufacturing of other musical instruments and parts	10	Manufacture of paper, printing and articles for culture, education and sport activity
2431	Sculpture handicraft manufacturing	10	Manufacture of paper, printing and articles for culture, education and sport activity
2432	Metal handicraft manufacturing	10	Manufacture of paper, printing and articles for culture, education and sport activity
2433	Lacquer Crafts Manufacturing	10	Manufacture of paper, printing and articles for culture, education and sport activity
2434	Manufacture of flower painting crafts	10	Manufacture of paper, printing and articles for culture, education and sport activity
2436	Artwork Embroidery Crafts Manufacturing	10	Manufacture of paper, printing and articles for culture, education and sport activity
2437	Carpet and tapestry manufacture	10	Manufacture of paper, printing and articles for culture, education and sport activity
2438	Manufacture of jewellery and related articles	10	Manufacture of paper, printing and articles for culture, education and sport activity
2439	Manufacturing of other arts and crafts	10	Manufacture of paper, printing and articles for culture, education and sport activity
2441	Ball manufacturing	10	Manufacture of paper, printing and articles for culture, education and sport activity
2442	Sports equipment and accessories manufacturing	10	Manufacture of paper, printing and articles for culture, education and sport activity
2443	Training fitness equipment manufacturing	10	Manufacture of paper, printing and articles for culture, education and sport activity
2444	Manufacturing of sports protective equipment	10	Manufacture of paper, printing and articles for culture, education and sport activity
2449	Manufacturing of other sporting goods	10	Manufacture of paper, printing and articles for culture, education and sport activity
2450	toy manufacturing	10	Manufacture of paper, printing and articles for culture, education and sport activity
2461	Manufacture of amusement equipment for fairgrounds	10	Manufacture of paper, printing and articles for culture, education and sport activity
2462	Amusement articles and indoor amusement equipment manufacturing	10	Manufacture of paper, printing and articles for culture, education and sport activity
2469	Manufacturing of other recreational products	10	Manufacture of paper, printing and articles for culture, education and sport activity
2511	Crude oil processing and petroleum product manufacturing	11	Processing of petroleum, coking, processing of nuclear fuel
2512	artificial crude oil	11	Processing of petroleum, coking, processing of nuclear fuel
2520	coking	11	Processing of petroleum, coking, processing of nuclear fuel
2530	nuclear fuel processing	11	Processing of petroleum, coking, processing of nuclear fuel
2611	Inorganic acid manufacturing	12	Manufacture of chemical products
2612	Inorganic base manufacturing	12	Manufacture of chemical products
2613	Inorganic salt manufacturing	12	Manufacture of chemical products
2614	Organic chemical raw material manufacturing	12	Manufacture of chemical products
2619	Manufacture of other basic chemical raw materials	12	Manufacture of chemical products
2621	Nitrogen fertilizer manufacturing	12	Manufacture of chemical products
2622	Phosphate fertilizer manufacturing	12	Manufacture of chemical products
2623	Potash fertilizer manufacturing	12	Manufacture of chemical products
2624	Compound fertilizer manufacturing	12	Manufacture of chemical products
2625	Manufacture of organic fertilizers and microbial fertilizers	12	Manufacture of chemical products
2629	Other Fertilizer Manufacturing	12	Manufacture of chemical products
2631	Chemical pesticide manufacturing	12	Manufacture of chemical products
2632	Manufacture of biochemical pesticides and microbial pesticides	12	Manufacture of chemical products
2641	paint manufacturing	12	Manufacture of chemical products
2642	Manufacturing of inks and similar products	12	Manufacture of chemical products
2643	Pigment manufacturing	12	Manufacture of chemical products
2644	dye manufacturing	12	Manufacture of chemical products
2645	Manufacture of packing and the like for sealing	12	Manufacture of chemical products
2651	Primary form plastic and synthetic resin manufacturing	12	Manufacture of chemical products
2652	Synthetic Rubber Manufacturing	12	Manufacture of chemical products
2653	Synthetic fiber mono (polymer) body manufacturing	12	Manufacture of chemical products
2659	Manufactured from other synthetic materials	12	Manufacture of chemical products
2661	Manufacturing of chemical reagents and auxiliaries	12	Manufacture of chemical products
2662	Manufacturing of special chemicals	12	Manufacture of chemical products
2663	Manufacture of chemical products from forest products	12	Manufacture of chemical products
2664	Information Chemical Manufacturing	12	Manufacture of chemical products
2665	Manufacturing of special pharmaceutical materials for environmental pollution treatment	12	Manufacture of chemical products
2666	animal glue manufacturing	12	Manufacture of chemical products
2669	Manufacture of other specialty chemical products	12	Manufacture of chemical products
2671	Manufacturing of explosives and pyrotechnic products	12	Manufacture of chemical products
2672	Manufacturing of fireworks and firecrackers	12	Manufacture of chemical products
2681	Soap and Synthetic Detergent Manufacturing	12	Manufacture of chemical products
2682	cosmetic manufacturing	12	Manufacture of chemical products
2683	Oral cleaning products manufacturing	12	Manufacture of chemical products
2684	Manufacture of spices and fragrances	12	Manufacture of chemical products
2689	Manufacture of other daily chemical products	12	Manufacture of chemical products
2710	Chemical drug API manufacturing	12	Manufacture of chemical products
2720	Manufacturing of chemical preparations	12	Manufacture of chemical products
2730	Processing of Chinese Herbal Pieces	12	Manufacture of chemical products
2740	Chinese patent medicine production	12	Manufacture of chemical products
2750	Manufacturing of veterinary drugs	12	Manufacture of chemical products
2760	Biopharmaceutical Manufacturing	12	Manufacture of chemical products
2770	Manufacture of hygiene materials and medical supplies	12	Manufacture of chemical products
2811	Chemical fiber pulp manufacturing	12	Manufacture of chemical products
2812	Manufacture of man-made fibers (cellulose fibers)	12	Manufacture of chemical products
2821	Nylon fiber manufacturing	12	Manufacture of chemical products
2822	Polyester Fiber Manufacturing	12	Manufacture of chemical products
2823	acrylic fiber manufacturing	12	Manufacture of chemical products
2824	Vinylon fiber manufacturing	12	Manufacture of chemical products
2825	Polypropylene fiber manufacturing	12	Manufacture of chemical products
2826	Spandex Fiber Manufacturing	12	Manufacture of chemical products
2829	Manufacturing of other synthetic fibers	12	Manufacture of chemical products
2911	tire manufacturing	12	Manufacture of chemical products
2912	Manufacturing of rubber sheets, tubes and tapes	12	Manufacture of chemical products
2913	Manufacturing of rubber parts	12	Manufacture of chemical products
2914	Recycled Rubber Manufacturing	12	Manufacture of chemical products
2915	Manufacturing of daily and medical rubber products	12	Manufacture of chemical products
2919	Manufacturing of other rubber products	12	Manufacture of chemical products
2921	Plastic Film Manufacturing	12	Manufacture of chemical products
2922	Manufacturing of plastic sheets, tubes and profiles	12	Manufacture of chemical products
2923	Manufacture of plastic filaments, ropes and braids	12	Manufacture of chemical products
2924	foam plastic manufacturing	12	Manufacture of chemical products
2925	Manufacture of plastic artificial leather and synthetic leather	12	Manufacture of chemical products
2926	Plastic Packaging Box and Container Manufacturing	12	Manufacture of chemical products
2927	Manufacturing of plastic products for daily use	12	Manufacture of chemical products
2928	Plastic Part Manufacturing	12	Manufacture of chemical products
2929	Manufacturing of other plastic products	12	Manufacture of chemical products
3011	Cement manufacturing	13	Manuf. of non -metallic mineral products
3012	Lime and Gypsum Manufacturing	13	Manuf. of non -metallic mineral products
3021	Manufacturing of cement products	13	Manuf. of non -metallic mineral products
3022	Manufacture of Concrete Structural Components	13	Manuf. of non -metallic mineral products
3023	Manufacturing of asbestos cement products	13	Manuf. of non -metallic mineral products
3024	Manufacturing of lightweight building materials	13	Manuf. of non -metallic mineral products
3029	Manufacture of other cement-like products	13	Manuf. of non -metallic mineral products
3031	Manufacturing of clay bricks and building blocks	13	Manuf. of non -metallic mineral products
3032	Manufacturing of architectural ceramic products	13	Manuf. of non -metallic mineral products
3033	Construction stone processing	13	Manuf. of non -metallic mineral products
3034	Manufacturing of waterproof building materials	13	Manuf. of non -metallic mineral products
3035	Thermal and Sound Insulation Manufacturing	13	Manuf. of non -metallic mineral products
3039	Manufacturing of other building materials	13	Manuf. of non -metallic mineral products
3041	Flat glass manufacturing	13	Manuf. of non -metallic mineral products
3049	Other glass manufacturing	13	Manuf. of non -metallic mineral products
3051	Manufacturing of technical glass products	13	Manuf. of non -metallic mineral products
3052	Optical glass manufacturing	13	Manuf. of non -metallic mineral products
3053	glassware manufacturing	13	Manuf. of non -metallic mineral products
3054	Manufacturing of daily glass products	13	Manuf. of non -metallic mineral products
3055	Glass packaging container manufacturing	13	Manuf. of non -metallic mineral products
3056	Manufacturing of glass insulated containers	13	Manuf. of non -metallic mineral products
3057	Mirror and similar processing	13	Manuf. of non -metallic mineral products
3059	Manufacturing of other glass products	13	Manuf. of non -metallic mineral products
3061	Glass fiber and product manufacturing	13	Manuf. of non -metallic mineral products
3062	Manufacture of glass fiber reinforced plastic products	13	Manuf. of non -metallic mineral products
3071	Manufacturing of sanitary ceramic products	13	Manuf. of non -metallic mineral products
3072	Manufacturing of special ceramic products	13	Manuf. of non -metallic mineral products
3073	Manufacturing of ceramic products for daily use	13	Manuf. of non -metallic mineral products
3079	Manufacture of garden, display art and other ceramic products	13	Manuf. of non -metallic mineral products
3081	Manufacturing of asbestos products	13	Manuf. of non -metallic mineral products
3082	Manufacturing of mica products	13	Manuf. of non -metallic mineral products
3089	Manufacture of refractory ceramic products and other refractory materials	13	Manuf. of non -metallic mineral products
3091	Manufacture of graphite and carbon products	13	Manuf. of non -metallic mineral products
3099	Manufacture of other non-metallic mineral products	13	Manuf. of non -metallic mineral products
3110	Iron making	14	Smelting and processing of metals
3120	steelmaking	14	Smelting and processing of metals
3130	ferrous metal casting	14	Smelting and processing of metals
3140	Steel rolling	14	Smelting and processing of metals
3150	Ferroalloy Smelting	14	Smelting and processing of metals
3211	copper smelting	14	Smelting and processing of metals
3212	Lead and zinc smelting	14	Smelting and processing of metals
3213	Nickel and Cobalt Smelting	14	Smelting and processing of metals
3214	Tin smelting	14	Smelting and processing of metals
3215	Antimony Smelting	14	Smelting and processing of metals
3216	aluminum smelting	14	Smelting and processing of metals
3217	Magnesium Smelting	14	Smelting and processing of metals
3219	Other common non-ferrous metal smelting	14	Smelting and processing of metals
3221	gold smelting	14	Smelting and processing of metals
3222	silver smelting	14	Smelting and processing of metals
3229	Other precious metal smelting	14	Smelting and processing of metals
3231	Tungsten and molybdenum smelting	14	Smelting and processing of metals
3232	Rare Earth Metal Smelting	14	Smelting and processing of metals
3239	Other rare metal smelting	14	Smelting and processing of metals
3240	Non-ferrous metal alloy manufacturing	14	Smelting and processing of metals
3250	Non-ferrous metal casting	14	Smelting and processing of metals
3261	Copper rolling	14	Smelting and processing of metals
3262	Aluminum rolling	14	Smelting and processing of metals
3263	Precious Metal Calendering	14	Smelting and processing of metals
3264	Rare rare earth metal rolling processing	14	Smelting and processing of metals
3269	Other non-ferrous metal calendering	14	Smelting and processing of metals
3311	Fabrication of metal structures	15	Manufacture of metal products
3312	Metal doors and windows manufacturing	15	Manufacture of metal products
3321	Cutting tool manufacturing	15	Manufacture of metal products
3322	hand tool manufacturing	15	Manufacture of metal products
3323	Manufacturing of metal tools for agriculture and gardening	15	Manufacture of metal products
3324	Manufacture of knives, scissors and similar household metal tools	15	Manufacture of metal products
3329	Manufacturing of other metal tools	15	Manufacture of metal products
3331	container manufacturing	15	Manufacture of metal products
3332	Metal Pressure Vessel Manufacturing	15	Manufacture of metal products
3333	Metal Packaging Container Manufacturing	15	Manufacture of metal products
3340	Manufacture of wire rope and its products	15	Manufacture of metal products
3351	Manufacture of metal fittings for construction and furniture	15	Manufacture of metal products
3352	Building decoration and plumbing pipe parts manufacturing	15	Manufacture of metal products
3353	Manufacturing of metal products for safety and fire protection	15	Manufacture of metal products
3359	Manufacture of other metal products for construction and safety	15	Manufacture of metal products
3360	Metal surface treatment and heat treatment	15	Manufacture of metal products
3371	Manufacture of special enamel products	15	Manufacture of metal products
3372	Manufacture of architectural decorative enamel products	15	Manufacture of metal products
3373	Enamel Sanitary Ware Manufacturing	15	Manufacture of metal products
3379	Manufacture of enamel daily necessities and other enamel products	15	Manufacture of metal products
3381	Manufacture of metal kitchen utensils	15	Manufacture of metal products
3382	Metal tableware and utensil manufacturing	15	Manufacture of metal products
3383	Metal sanitary ware manufacturing	15	Manufacture of metal products
3389	Manufacture of other metal daily necessities	15	Manufacture of metal products
3391	Manufacturing of forgings and powder metallurgy products	15	Manufacture of metal products
3392	Manufacture of metal signs for transportation and public administration	15	Manufacture of metal products
3399	Manufacture of other unspecified metal products	15	Manufacture of metal products
3411	Boiler and auxiliary equipment manufacturing	16	Manufacture of general purpose machinery
3412	Internal combustion engine and accessories manufacturing	16	Manufacture of general purpose machinery
3413	Steam Turbine and Auxiliary Machinery Manufacturing	16	Manufacture of general purpose machinery
3414	Turbine and Auxiliary Machinery Manufacturing	16	Manufacture of general purpose machinery
3415	Wind energy prime mover manufacturing	16	Manufacture of general purpose machinery
3419	Other prime mover manufacturing	16	Manufacture of general purpose machinery
3421	Manufacturing of metal cutting machine tools	16	Manufacture of general purpose machinery
3422	Metal forming machine tool manufacturing	16	Manufacture of general purpose machinery
3423	Foundry Machinery Manufacturing	16	Manufacture of general purpose machinery
3424	Metal Cutting and Welding Equipment Manufacturing	16	Manufacture of general purpose machinery
3425	Machine tool accessories manufacturing	16	Manufacture of general purpose machinery
3429	Other metal processing machinery manufacturing	16	Manufacture of general purpose machinery
3431	Manufacturing of light and small lifting equipment	16	Manufacture of general purpose machinery
3432	Crane manufacturing	16	Manufacture of general purpose machinery
3433	Production of special purpose vehicles	16	Manufacture of general purpose machinery
3434	Continuous Handling Equipment Manufacturing	16	Manufacture of general purpose machinery
3435	Elevator, escalator and lift manufacturing	16	Manufacture of general purpose machinery
3439	Other Material Handling Equipment Manufacturing	16	Manufacture of general purpose machinery
3441	Pump and vacuum equipment manufacturing	16	Manufacture of general purpose machinery
3442	Gas Compression Machinery Manufacturing	16	Manufacture of general purpose machinery
3443	Valve and Plug Manufacturing	16	Manufacture of general purpose machinery
3444	Manufacturing of hydraulic and pneumatic power machinery and components	16	Manufacture of general purpose machinery
3451	Bearing Manufacturing	16	Manufacture of general purpose machinery
3452	Gear and gear reduction, gearbox manufacturing	16	Manufacture of general purpose machinery
3459	Manufacturing of other transmission parts	16	Manufacture of general purpose machinery
3461	Oven, Furnace and Electric Furnace Manufacturing	16	Manufacture of general purpose machinery
3462	Fan, fan manufacturing	16	Manufacture of general purpose machinery
3463	Gas, liquid separation and purification equipment manufacturing	16	Manufacture of general purpose machinery
3464	Refrigeration and air conditioning equipment manufacturing	16	Manufacture of general purpose machinery
3465	Pneumatic and Power Tool Manufacturing	16	Manufacture of general purpose machinery
3466	Manufacture of spray guns and similar appliances	16	Manufacture of general purpose machinery
3467	Weighing Apparatus Manufacturing	16	Manufacture of general purpose machinery
3468	Packaging special equipment manufacturing	16	Manufacture of general purpose machinery
3471	film machinery	16	Manufacture of general purpose machinery
3472	Manufacture of slide and projection equipment	16	Manufacture of general purpose machinery
3473	Camera and equipment manufacturing	16	Manufacture of general purpose machinery
3474	Copy and offset printing equipment manufacturing	16	Manufacture of general purpose machinery
3475	Manufacture of calculators and currency-specific equipment	16	Manufacture of general purpose machinery
3479	Other cultural and office machinery manufacturing	16	Manufacture of general purpose machinery
3481	Manufacturing of metal seals	16	Manufacture of general purpose machinery
3482	Fastener Manufacturing	16	Manufacture of general purpose machinery
3483	spring manufacturing	16	Manufacture of general purpose machinery
3484	Mechanical parts processing	16	Manufacture of general purpose machinery
3489	Manufacturing of other general parts	16	Manufacture of general purpose machinery
3490	Other general equipment manufacturing	16	Manufacture of general purpose machinery
3511	Mining Machinery Manufacturing	17	Manufacture of special purpose machinery
3512	Manufacturing of special equipment for oil drilling and production	17	Manufacture of special purpose machinery
3513	Construction machinery manufacturing	17	Manufacture of special purpose machinery
3514	Manufacture of special equipment for marine engineering	17	Manufacture of special purpose machinery
3515	Manufacturing of special machinery for the production of building materials	17	Manufacture of special purpose machinery
3516	Metallurgical special equipment manufacturing	17	Manufacture of special purpose machinery
3521	Manufacturing of special equipment for oil refining and chemical production	17	Manufacture of special purpose machinery
3522	Manufacturing of special equipment for rubber processing	17	Manufacture of special purpose machinery
3523	Manufacturing of special equipment for plastic processing	17	Manufacture of special purpose machinery
3524	Woodworking Machinery Manufacturing	17	Manufacture of special purpose machinery
3525	mold making	17	Manufacture of special purpose machinery
3529	Other non-metal processing special equipment manufacturing	17	Manufacture of special purpose machinery
3531	Manufacture of special equipment for food, wine, beverage and tea production	17	Manufacture of special purpose machinery
3532	Manufacturing of special equipment for agricultural and sideline food processing	17	Manufacture of special purpose machinery
3533	Manufacturing of special equipment for tobacco production	17	Manufacture of special purpose machinery
3534	Manufacturing of special equipment for feed production	17	Manufacture of special purpose machinery
3541	Manufacture of special equipment for pulping and papermaking	17	Manufacture of special purpose machinery
3542	Manufacturing of special printing equipment	17	Manufacture of special purpose machinery
3543	Manufacturing of special equipment for daily chemical industry	17	Manufacture of special purpose machinery
3544	Pharmaceutical special equipment manufacturing	17	Manufacture of special purpose machinery
3545	Manufacture of special equipment for the production of lighting fixtures	17	Manufacture of special purpose machinery
3546	Manufacture of special equipment for the production of glass, ceramic and enamel products	17	Manufacture of special purpose machinery
3549	Other daily necessities production special equipment manufacturing	17	Manufacture of special purpose machinery
3551	Textile special equipment manufacturing	17	Manufacture of special purpose machinery
3552	Manufacture of special equipment for processing leather, fur and its products	17	Manufacture of special purpose machinery
3553	Sewing Machinery Manufacturing	17	Manufacture of special purpose machinery
3554	Washing Machinery Manufacturing	17	Manufacture of special purpose machinery
3561	Manufacturing of special equipment for electrical machinery	17	Manufacture of special purpose machinery
3562	Manufacture of special equipment for electronic industry	17	Manufacture of special purpose machinery
3571	Tractor manufacturing	17	Manufacture of special purpose machinery
3572	Manufacturing of mechanized agricultural and gardening equipment	17	Manufacture of special purpose machinery
3573	Manufacture of forestry and wood and bamboo harvesting machinery	17	Manufacture of special purpose machinery
3574	Animal Husbandry Machinery Manufacturing	17	Manufacture of special purpose machinery
3576	Manufacturing of agricultural, forestry, animal husbandry and fishery machinery parts	17	Manufacture of special purpose machinery
3577	Cotton processing machinery manufacturing	17	Manufacture of special purpose machinery
3579	Other agricultural, forestry, animal husbandry and fishery machinery manufacturing	17	Manufacture of special purpose machinery
3581	Manufacturing of medical diagnostic, monitoring and therapeutic equipment	17	Manufacture of special purpose machinery
3582	Manufacture of dental equipment and appliances	17	Manufacture of special purpose machinery
3583	Medical laboratory and medical disinfection equipment and appliance manufacturing	17	Manufacture of special purpose machinery
3584	Medical, Surgical and Veterinary Device Manufacturing	17	Manufacture of special purpose machinery
3585	Manufacturing of mechanical therapy and ward nursing equipment	17	Manufacture of special purpose machinery
3586	Manufacture of prostheses, artificial organs and implanted (interventional) devices	17	Manufacture of special purpose machinery
3589	Other medical equipment and equipment manufacturing	17	Manufacture of special purpose machinery
3591	Manufacture of special equipment for environmental protection	17	Manufacture of special purpose machinery
3592	Manufacturing of special equipment for geological exploration	17	Manufacture of special purpose machinery
3593	Manufacture of special postal machinery and equipment	17	Manufacture of special purpose machinery
3594	Manufacture of special equipment for business, catering and service	17	Manufacture of special purpose machinery
3595	Manufacturing of social and public safety equipment and equipment	17	Manufacture of special purpose machinery
3596	Manufacture of traffic safety, control and similar specialized equipment	17	Manufacture of special purpose machinery
3597	Water resources special machinery manufacturing	17	Manufacture of special purpose machinery
3599	Other special equipment manufacturing	17	Manufacture of special purpose machinery
3610	Automobile manufacturing	18	Manufacture of transport equipment
3620	Modified car manufacturing	18	Manufacture of transport equipment
3630	Manufacturing of low-speed trucks	18	Manufacture of transport equipment
3640	Tram manufacturing	18	Manufacture of transport equipment
3650	Automobile body and trailer manufacturing	18	Manufacture of transport equipment
3660	Auto parts and accessories manufacturing	18	Manufacture of transport equipment
3711	Railway rolling stock and EMU manufacturing	18	Manufacture of transport equipment
3712	Manufacturing of narrow gauge rolling stock	18	Manufacture of transport equipment
3713	Manufacturing of railway rolling stock accessories	18	Manufacture of transport equipment
3714	Railway special equipment and equipment, accessories manufacturing	18	Manufacture of transport equipment
3719	Manufacture of other railway transportation equipment	18	Manufacture of transport equipment
3720	Manufacturing of urban rail transit equipment	18	Manufacture of transport equipment
3731	Metal Shipbuilding	18	Manufacture of transport equipment
3732	Non-metallic shipbuilding	18	Manufacture of transport equipment
3733	Recreational and sports boat manufacturing	18	Manufacture of transport equipment
3734	Manufacturing of marine equipment	18	Manufacture of transport equipment
3735	Ship conversion and dismantling	18	Manufacture of transport equipment
3741	aircraft manufacturing	18	Manufacture of transport equipment
3742	spacecraft manufacturing	18	Manufacture of transport equipment
3743	Aviation and aerospace related equipment manufacturing	18	Manufacture of transport equipment
3749	Manufacturing of other aerospace vehicles	18	Manufacture of transport equipment
3751	motorcycle manufacturing	18	Manufacture of transport equipment
3752	Motorcycle parts and accessories manufacturing	18	Manufacture of transport equipment
3761	Manufacture of pedal bicycles and disabled vehicles	18	Manufacture of transport equipment
3762	assisted bicycle manufacturing	18	Manufacture of transport equipment
3770	Off-Highway Recreational Vehicles and Parts Manufacturing	18	Manufacture of transport equipment
3791	Diving and underwater rescue equipment manufacturing	18	Manufacture of transport equipment
3799	Manufacture of other unspecified transport equipment	18	Manufacture of transport equipment
3811	Generator and Generating Set Manufacturing	19	Manufacture of electrical machinery and equipment
3812	Electric motor manufacturing	19	Manufacture of electrical machinery and equipment
3819	Manufacturing of Micromotors and Other Motors	19	Manufacture of electrical machinery and equipment
3821	Transformer, Rectifier and Inductor Manufacturing	19	Manufacture of electrical machinery and equipment
3822	Manufacture of capacitors and their supporting equipment	19	Manufacture of electrical machinery and equipment
3823	Distribution switch control equipment manufacturing	19	Manufacture of electrical machinery and equipment
3824	Manufacturing of power electronic components	19	Manufacture of electrical machinery and equipment
3825	Photovoltaic equipment and components manufacturing	19	Manufacture of electrical machinery and equipment
3829	Other transmission and distribution and control equipment manufacturing	19	Manufacture of electrical machinery and equipment
3831	Wire and cable manufacturing	19	Manufacture of electrical machinery and equipment
3832	Optical fiber and cable manufacturing	19	Manufacture of electrical machinery and equipment
3833	Insulation product manufacturing	19	Manufacture of electrical machinery and equipment
3839	Other electrical equipment manufacturing	19	Manufacture of electrical machinery and equipment
3841	Lithium-ion battery manufacturing	19	Manufacture of electrical machinery and equipment
3842	Ni-MH battery manufacturing	19	Manufacture of electrical machinery and equipment
3849	Other battery manufacturing	19	Manufacture of electrical machinery and equipment
3851	Manufacture of household refrigeration appliances	19	Manufacture of electrical machinery and equipment
3852	Home Air Conditioner Manufacturing	19	Manufacture of electrical machinery and equipment
3853	Manufacture of household ventilation appliances	19	Manufacture of electrical machinery and equipment
3854	Manufacturing of household kitchen appliances	19	Manufacture of electrical machinery and equipment
3855	Manufacture of household cleaning and sanitary electrical appliances	19	Manufacture of electrical machinery and equipment
3856	Manufacture of household beauty and health care electrical appliances	19	Manufacture of electrical machinery and equipment
3857	Manufacture of special accessories for household electrical appliances	19	Manufacture of electrical machinery and equipment
3859	Manufacture of other household electrical appliances	19	Manufacture of electrical machinery and equipment
3861	Manufacture of gas, solar and similar energy household appliances	19	Manufacture of electrical machinery and equipment
3869	Manufacture of other non-electrical household appliances	19	Manufacture of electrical machinery and equipment
3871	Electric light source manufacturing	19	Manufacture of electrical machinery and equipment
3872	Lighting fixture manufacturing	19	Manufacture of electrical machinery and equipment
3879	Manufacture of electrical accessories for lamps and other lighting equipment	19	Manufacture of electrical machinery and equipment
3891	Manufacture of electrical signal equipment	19	Manufacture of electrical machinery and equipment
3899	Manufacture of other unspecified electrical machinery and equipment	19	Manufacture of electrical machinery and equipment
3911	Computer machine manufacturing	20	Manufacture of communication equipment, computers and other electronic equipment
3912	computer parts manufacturing	20	Manufacture of communication equipment, computers and other electronic equipment
3913	Computer Peripheral Equipment Manufacturing	20	Manufacture of communication equipment, computers and other electronic equipment
3919	other computer manufacturing	20	Manufacture of communication equipment, computers and other electronic equipment
3921	Communication system equipment manufacturing	20	Manufacture of communication equipment, computers and other electronic equipment
3922	Communication terminal equipment manufacturing	20	Manufacture of communication equipment, computers and other electronic equipment
3931	Radio and television program production and transmission equipment manufacturing	20	Manufacture of communication equipment, computers and other electronic equipment
3932	Manufacture of radio and television receiving equipment and equipment	20	Manufacture of communication equipment, computers and other electronic equipment
3939	Manufacture of applied television equipment and other radio and television equipment	20	Manufacture of communication equipment, computers and other electronic equipment
3940	Radar and supporting equipment manufacturing	20	Manufacture of communication equipment, computers and other electronic equipment
3951	TV manufacturing	20	Manufacture of communication equipment, computers and other electronic equipment
3952	Audio equipment manufacturing	20	Manufacture of communication equipment, computers and other electronic equipment
3953	Manufacture of video recording and playback equipment	20	Manufacture of communication equipment, computers and other electronic equipment
3961	Electronic vacuum device manufacturing	20	Manufacture of communication equipment, computers and other electronic equipment
3962	Semiconductor discrete device manufacturing	20	Manufacture of communication equipment, computers and other electronic equipment
3963	Integrated Circuit Manufacturing	20	Manufacture of communication equipment, computers and other electronic equipment
3969	Manufacture of optoelectronic devices and other electronic devices	20	Manufacture of communication equipment, computers and other electronic equipment
3971	Electronic Components and Component Manufacturing	20	Manufacture of communication equipment, computers and other electronic equipment
3972	Printed Circuit Board Manufacturing	20	Manufacture of communication equipment, computers and other electronic equipment
3990	Other electronic equipment manufacturing	20	Manufacture of communication equipment, computers and other electronic equipment
4011	Manufacturing of industrial automatic control systems	21	Manufacture of measuring instruments
4012	Manufacturing of electrical instruments	21	Manufacture of measuring instruments
4013	Manufacture of drawing, computing and measuring instruments	21	Manufacture of measuring instruments
4014	Manufacture of experimental analytical instruments	21	Manufacture of measuring instruments
4015	Test machine manufacturing	21	Manufacture of measuring instruments
4019	Supply instrument and other general instrument manufacturing	21	Manufacture of measuring instruments
4021	Manufacture of special instruments and meters for environmental monitoring	21	Manufacture of measuring instruments
4022	Manufacturing of counting instruments for transportation equipment and production	21	Manufacture of measuring instruments
4023	Navigation, meteorological and marine special equipment manufacturing	21	Manufacture of measuring instruments
4025	Manufacturing of special instruments for geological exploration and earthquakes	21	Manufacture of measuring instruments
4027	Manufacture of nuclear and nuclear radiation measuring instruments	21	Manufacture of measuring instruments
4028	Manufacturing of electronic measuring instruments	21	Manufacture of measuring instruments
4029	Other special equipment manufacturing	21	Manufacture of measuring instruments
4030	Manufacture of clocks and timing instruments	21	Manufacture of measuring instruments
4041	Optical Instrument Manufacturing	21	Manufacture of measuring instruments
4042	glasses manufacturing	21	Manufacture of measuring instruments
4090	Other instrumentation manufacturing	21	Manufacture of measuring instruments
4111	Bristle processing, brush making and cleaning tool manufacturing	22	Other manufacturing
4119	Manufacturing of other daily necessities	22	Other manufacturing
4120	Manufacturing of coal products	22	Other manufacturing
4130	nuclear radiation processing	22	Other manufacturing
4190	Other unspecified manufacturing	22	Other manufacturing
4210	Metal scrap and scrap processing	23	Comprehensive use of waste resources
4220	Non-metallic scrap and scrap processing	23	Comprehensive use of waste resources
4310	Metalwork Repair	24	Repair of metal products, machinery and equipment
4320	General Equipment Repair	24	Repair of metal products, machinery and equipment
4330	Special equipment repair	24	Repair of metal products, machinery and equipment
4341	Railway transport equipment repair	24	Repair of metal products, machinery and equipment
4342	ship repair	24	Repair of metal products, machinery and equipment
4343	aerospace repair	24	Repair of metal products, machinery and equipment
4349	Other transport equipment repairs	24	Repair of metal products, machinery and equipment
4350	Electrical Equipment Repair	24	Repair of metal products, machinery and equipment
4360	Instrument Repair	24	Repair of metal products, machinery and equipment
4390	Other machinery and equipment repairs	24	Repair of metal products, machinery and equipment
4411	Thermal power generation	25	Production and distribution of electric power and heat power
4412	hydroelectric power	25	Production and distribution of electric power and heat power
4413	nuclear power generation	25	Production and distribution of electric power and heat power
4414	wind power	25	Production and distribution of electric power and heat power
4415	solar energy generation	25	Production and distribution of electric power and heat power
4419	other electricity production	25	Production and distribution of electric power and heat power
4420	electricity supply	25	Production and distribution of electric power and heat power
4430	Heat production and supply	25	Production and distribution of electric power and heat power
4500	Gas production and supply industry	26	Production and distribution of gas

## Sheet: Table S3
Table S3. Hazardous waste inventory 2015.
Provinces		Aggregated industrial sectors of each province		Hazardous wastes
No.	Province name	No.	Aggregated industrial sector name	Hazardous wastes generated (t)	Hazardous wastes reused (t)	Hazardous wastes disposed (t)	Hazardous wastes stocked (t)	Year-end stockpile of hazardous wastes (t)
1	Beijing	2	Mining and washing of coal	0	0	0	0	0
1	Beijing	3	Extraction of petroleum and natural gas	0	0	0	0	0
1	Beijing	4	Mining and processing of metal ores	15.49	0	15.49	0	0
1	Beijing	5	Mining and processing of nonmetal and other ores	0	0	0	0	0
1	Beijing	6	Food and tobacco processing	79.974	0.61	76.865	2.499	3.299
1	Beijing	7	Textile industry	0	0	0	0	0
1	Beijing	8	Manufacture of leather, fur, feather and related products	0	0	0	0	0
1	Beijing	9	Processing of timber and furniture	20.86	0	20.86	0	0
1	Beijing	10	Manufacture of paper, printing and articles for culture, education and sport activity	2254.7	21.24	2228.55	4.918	5.058
1	Beijing	11	Processing of petroleum, coking, processing of nuclear fuel	25431.8	9002.7	16428.4	0.68	0.68
1	Beijing	12	Manufacture of chemical products	7561.62	207.826	7157.74	196.05	197.07
1	Beijing	13	Manuf. of non -metallic mineral products	257.47	2.41	255	0.06	0.06
1	Beijing	14	Smelting and processing of metals	1491.75	983.48	508.272	0	0
1	Beijing	15	Manufacture of metal products	826.002	2	818.878	5.124	8.889
1	Beijing	16	Manufacture of general purpose machinery	2649.92	82.303	2566.56	1.06	20.56
1	Beijing	17	Manufacture of special purpose machinery	787.63	46.343	733.837	7.45	7.45
1	Beijing	18	Manufacture of transport equipment	37213.2	469.684	36732	11.5	40.5
1	Beijing	19	Manufacture of electrical machinery and equipment	637.753	0.8	636.603	0.35	0.35
1	Beijing	20	Manufacture of communication equipment, computers and other electronic equipment	27201.3	23791.1	3387.6	22.56	22.56
1	Beijing	21	Manufacture of measuring instruments	493.089	0.08	493.009	0	0
1	Beijing	22	Other manufacturing	239.324	0	234.132	5.192	5.304
1	Beijing	23	Comprehensive use of waste resources	2114.13	1529.24	448.079	136.813	754.446
1	Beijing	24	Repair of metal products, machinery and equipment	1211.4	430.445	780.954	0	0
1	Beijing	25	Production and distribution of electric power and heat power	39451.8	39316	135.829	0	4.165
1	Beijing	26	Production and distribution of gas	0	0	0	0	0
1	Beijing	27	Production and distribution of tap water	0	0	0	0	0
2	Tianjin	2	Mining and washing of coal	8.42	0	8.42	0	0
2	Tianjin	3	Extraction of petroleum and natural gas	2.296	0.64	1.656	0	0
2	Tianjin	4	Mining and processing of metal ores	0	0	0	0	0
2	Tianjin	5	Mining and processing of nonmetal and other ores	10.05	0	10.05	0	0
2	Tianjin	6	Food and tobacco processing	2031.37	1545.41	485.956	0	0.33
2	Tianjin	7	Textile industry	5.18	0	5.18	0	0
2	Tianjin	8	Manufacture of leather, fur, feather and related products	312.48	0	312.48	0	0
2	Tianjin	9	Processing of timber and furniture	76.452	0	76.452	0	0
2	Tianjin	10	Manufacture of paper, printing and articles for culture, education and sport activity	1194.74	0	1194.74	0	0
2	Tianjin	11	Processing of petroleum, coking, processing of nuclear fuel	3321.84	449	2872.84	0	0
2	Tianjin	12	Manufacture of chemical products	26066.5	12315.9	13746.5	4.125	0.275
2	Tianjin	13	Manuf. of non -metallic mineral products	162.762	0	162.762	0	0
2	Tianjin	14	Smelting and processing of metals	3921.02	105.09	3815.93	0	0
2	Tianjin	15	Manufacture of metal products	5038.67	432.164	4606.5	0	4.07
2	Tianjin	16	Manufacture of general purpose machinery	5535.48	1167.22	4367.97	0.3	0
2	Tianjin	17	Manufacture of special purpose machinery	1424.33	145.022	1279.3	0	0
2	Tianjin	18	Manufacture of transport equipment	16344.6	4790.26	11551.7	2.7	2.2
2	Tianjin	19	Manufacture of electrical machinery and equipment	2298.49	622.747	1673.72	2.027	2.302
2	Tianjin	20	Manufacture of communication equipment, computers and other electronic equipment	13413.7	7704.34	5665.43	43.968	0
2	Tianjin	21	Manufacture of measuring instruments	73.942	7.55	66.392	0	0
2	Tianjin	22	Other manufacturing	80.912	0	80.912	0	0
2	Tianjin	23	Comprehensive use of waste resources	2428.2	2157.86	269.647	0.7	0.7
2	Tianjin	24	Repair of metal products, machinery and equipment	0.31	0	0.31	0	0
2	Tianjin	25	Production and distribution of electric power and heat power	41996.3	7.06	41989.3	0	0
2	Tianjin	26	Production and distribution of gas	0	0	0	0	0
2	Tianjin	27	Production and distribution of tap water	0	0	0	0	0
3	Hebei	2	Mining and washing of coal	11.23	8.7	0	2.53	2.53
3	Hebei	3	Extraction of petroleum and natural gas	888	0	888	0	0
3	Hebei	4	Mining and processing of metal ores	195.73	9.95	183.12	2.66	2.66
3	Hebei	5	Mining and processing of nonmetal and other ores	0	0	0	0	0
3	Hebei	6	Food and tobacco processing	905.075	2.06	415.086	487.929	552.439
3	Hebei	7	Textile industry	4885.99	10	4873.05	2.94	0
3	Hebei	8	Manufacture of leather, fur, feather and related products	2045.2	423.816	1619.88	1.5	1.5
3	Hebei	9	Processing of timber and furniture	175.95	0	175.95	0	0
3	Hebei	10	Manufacture of paper, printing and articles for culture, education and sport activity	472.631	3.5	468.601	0.53	1.12
3	Hebei	11	Processing of petroleum, coking, processing of nuclear fuel	73011.5	53620.9	18684.1	706.59	706.93
3	Hebei	12	Manufacture of chemical products	126635	9158.66	114474	3003.01	3659.62
3	Hebei	13	Manuf. of non -metallic mineral products	3061.63	120.98	2840.83	99.816	70.666
3	Hebei	14	Smelting and processing of metals	302899	287542	14099.4	1257.84	1327.86
3	Hebei	15	Manufacture of metal products	21620.8	10666.1	10555.3	399.451	3699.85
3	Hebei	16	Manufacture of general purpose machinery	1224.17	21.07	1165.37	37.736	37.986
3	Hebei	17	Manufacture of special purpose machinery	1115.53	0	1077.57	37.96	37.96
3	Hebei	18	Manufacture of transport equipment	9978.94	28.422	9922.52	27.996	443.477
3	Hebei	19	Manufacture of electrical machinery and equipment	5125.65	594.764	4040.16	490.72	490.72
3	Hebei	20	Manufacture of communication equipment, computers and other electronic equipment	15306.5	0.9	15216.1	89.466	63.416
3	Hebei	21	Manufacture of measuring instruments	79.417	48.34	28.087	2.99	2.99
3	Hebei	22	Other manufacturing	1000.39	0	944.681	55.71	145.51
3	Hebei	23	Comprehensive use of waste resources	7859.99	0	6459.5	1400.49	1400.49
3	Hebei	24	Repair of metal products, machinery and equipment	1.08	0	1	0.08	0.08
3	Hebei	25	Production and distribution of electric power and heat power	3218.15	441.44	2723.72	52.99	52.99
3	Hebei	26	Production and distribution of gas	0	0	0	0	0
3	Hebei	27	Production and distribution of tap water	0	0	0	0	0
4	Shanxi	2	Mining and washing of coal	814.056	580.821	181.712	51.523	76.953
4	Shanxi	3	Extraction of petroleum and natural gas	0	0	0	0	0
4	Shanxi	4	Mining and processing of metal ores	0	0	0	0	0
4	Shanxi	5	Mining and processing of nonmetal and other ores	11.776	0	11.776	0	22.639
4	Shanxi	6	Food and tobacco processing	3.293	0	1.965	1.328	1.328
4	Shanxi	7	Textile industry	0	0	0	0	0
4	Shanxi	8	Manufacture of leather, fur, feather and related products	0	0	0	0	0
4	Shanxi	9	Processing of timber and furniture	0	0	0	0	0
4	Shanxi	10	Manufacture of paper, printing and articles for culture, education and sport activity	112.942	0.72	112.221	0.001	0.201
4	Shanxi	11	Processing of petroleum, coking, processing of nuclear fuel	114957	95591.7	19352.8	12.285	12.285
4	Shanxi	12	Manufacture of chemical products	36559.5	21906.7	13611.9	1040.93	1113.23
4	Shanxi	13	Manuf. of non -metallic mineral products	435.497	424.792	8.405	2.3	2.3
4	Shanxi	14	Smelting and processing of metals	13345.9	9562.58	3503.48	279.87	471.87
4	Shanxi	15	Manufacture of metal products	131.329	16.96	107.408	6.961	6.961
4	Shanxi	16	Manufacture of general purpose machinery	50.45	3.245	10.295	36.91	37.61
4	Shanxi	17	Manufacture of special purpose machinery	127.622	55.1	56.274	16.248	16.248
4	Shanxi	18	Manufacture of transport equipment	346.934	87.514	251.22	8.2	8.2
4	Shanxi	19	Manufacture of electrical machinery and equipment	945.311	0	24.661	920.65	920.65
4	Shanxi	20	Manufacture of communication equipment, computers and other electronic equipment	3327.32	68.55	3255.77	3	3
4	Shanxi	21	Manufacture of measuring instruments	4.03	0	0	4.03	4.03
4	Shanxi	22	Other manufacturing	6.8	0	0	6.8	6.83
4	Shanxi	23	Comprehensive use of waste resources	2543.25	99.221	2197.36	246.67	249.684
4	Shanxi	24	Repair of metal products, machinery and equipment	116.37	2.5	107.1	6.77	6.77
4	Shanxi	25	Production and distribution of electric power and heat power	31205.7	680.992	28397.9	2126.82	4257.84
4	Shanxi	26	Production and distribution of gas	0	0	0	0	0
4	Shanxi	27	Production and distribution of tap water	0	0	0	0	0
5	Inner Mongolia	2	Mining and washing of coal	676.755	197.75	195.984	283.021	315.251
5	Inner Mongolia	3	Extraction of petroleum and natural gas	5674.66	0	4735.02	939.64	1247.64
5	Inner Mongolia	4	Mining and processing of metal ores	6.02	0	0	6.02	6.02
5	Inner Mongolia	5	Mining and processing of nonmetal and other ores	0	0	0	0	0
5	Inner Mongolia	6	Food and tobacco processing	392.201	382.845	4.526	4.83	9.84
5	Inner Mongolia	7	Textile industry	0	0	0	0	0
5	Inner Mongolia	8	Manufacture of leather, fur, feather and related products	86.549	0	86.549	0	0
5	Inner Mongolia	9	Processing of timber and furniture	0	0	0	0	0
5	Inner Mongolia	10	Manufacture of paper, printing and articles for culture, education and sport activity	585.759	0	585.759	0	0
5	Inner Mongolia	11	Processing of petroleum, coking, processing of nuclear fuel	83859.1	53767.6	30040.8	50.785	116.565
5	Inner Mongolia	12	Manufacture of chemical products	564000	503573	51836.2	8590.15	14185.7
5	Inner Mongolia	13	Manuf. of non -metallic mineral products	4336.29	396.84	3929.86	9.59	22.39
5	Inner Mongolia	14	Smelting and processing of metals	858246	335039	392883	130323	228200
5	Inner Mongolia	15	Manufacture of metal products	6990.22	4883.58	113.94	1992.7	4935
5	Inner Mongolia	16	Manufacture of general purpose machinery	0	0	0	0	0
5	Inner Mongolia	17	Manufacture of special purpose machinery	53.493	0	0	53.493	58.693
5	Inner Mongolia	18	Manufacture of transport equipment	212.926	0.5	120.393	92.033	92.033
5	Inner Mongolia	19	Manufacture of electrical machinery and equipment	581.46	252.64	167.883	160.937	161
5	Inner Mongolia	20	Manufacture of communication equipment, computers and other electronic equipment	0	0	0	0	0
5	Inner Mongolia	21	Manufacture of measuring instruments	0	0	0	0	0
5	Inner Mongolia	22	Other manufacturing	0	0	0	0	0
5	Inner Mongolia	23	Comprehensive use of waste resources	6202.45	0	6202.45	0	0
5	Inner Mongolia	24	Repair of metal products, machinery and equipment	0	0	0	0	0
5	Inner Mongolia	25	Production and distribution of electric power and heat power	312.46	205.21	87.95	19.3	19.3
5	Inner Mongolia	26	Production and distribution of gas	21031.9	42.08	0	20989.8	32174.9
5	Inner Mongolia	27	Production and distribution of tap water	0	0	0	0	0
6	Liaoning	2	Mining and washing of coal	161.11	9.504	81.108	70.498	84.238
6	Liaoning	3	Extraction of petroleum and natural gas	111839	0	109769	2070	70
6	Liaoning	4	Mining and processing of metal ores	843.349	421.954	419.758	1.637	1.482
6	Liaoning	5	Mining and processing of nonmetal and other ores	0	0	0	0	0
6	Liaoning	6	Food and tobacco processing	1298.53	10.385	1285.22	2.925	4.73
6	Liaoning	7	Textile industry	413.16	0	412.53	0.63	0
6	Liaoning	8	Manufacture of leather, fur, feather and related products	922.531	0	861.604	60.927	60.927
6	Liaoning	9	Processing of timber and furniture	864.075	0	863.875	0.2	0
6	Liaoning	10	Manufacture of paper, printing and articles for culture, education and sport activity	73.714	0	70.569	3.145	3.244
6	Liaoning	11	Processing of petroleum, coking, processing of nuclear fuel	169401	41675.5	127200	525.83	1715.7
6	Liaoning	12	Manufacture of chemical products	216755	21809.5	188251	6694.23	7514.35
6	Liaoning	13	Manuf. of non -metallic mineral products	27670.5	25713	1917.4	40.07	31.75
6	Liaoning	14	Smelting and processing of metals	119092	96388.8	20190.9	2512.73	11548.2
6	Liaoning	15	Manufacture of metal products	6434.26	80.58	6182.69	170.984	140.258
6	Liaoning	16	Manufacture of general purpose machinery	9219.79	409.01	8742.09	68.684	25.34
6	Liaoning	17	Manufacture of special purpose machinery	1223.53	60.721	1141.71	21.1	26.62
6	Liaoning	18	Manufacture of transport equipment	28028	2551.94	25231.9	244.194	509.912
6	Liaoning	19	Manufacture of electrical machinery and equipment	4892.79	3291.8	1472.07	128.911	0.21
6	Liaoning	20	Manufacture of communication equipment, computers and other electronic equipment	8497.43	761.1	7717.93	18.4	2.71
6	Liaoning	21	Manufacture of measuring instruments	374.383	50.07	323.013	1.3	1.525
6	Liaoning	22	Other manufacturing	320.609	0	222.4	98.209	214.809
6	Liaoning	23	Comprehensive use of waste resources	73.318	30.652	42.166	0.5	0.2
6	Liaoning	24	Repair of metal products, machinery and equipment	27.352	5	22.274	0.078	0.218
6	Liaoning	25	Production and distribution of electric power and heat power	14114	633.205	13264	216.717	215.512
6	Liaoning	26	Production and distribution of gas	81.418	36.3	45.118	0	0
6	Liaoning	27	Production and distribution of tap water	0	0	0	0	0
7	Jilin	2	Mining and washing of coal	0	0	0	0	0
7	Jilin	3	Extraction of petroleum and natural gas	26869.5	19577.9	3218.3	4073.38	4073.38
7	Jilin	4	Mining and processing of metal ores	15.81	15.81	0	0	0
7	Jilin	5	Mining and processing of nonmetal and other ores	0	0	0	0	0
7	Jilin	6	Food and tobacco processing	1446.05	13.02	1426.04	6.985	6.985
7	Jilin	7	Textile industry	0	0	0	0	0
7	Jilin	8	Manufacture of leather, fur, feather and related products	0	0	0	0	0
7	Jilin	9	Processing of timber and furniture	4.25	0	4.25	0	0
7	Jilin	10	Manufacture of paper, printing and articles for culture, education and sport activity	27604.7	27590	14.68	0	0
7	Jilin	11	Processing of petroleum, coking, processing of nuclear fuel	19258.4	2587.22	16670.2	1	1
7	Jilin	12	Manufacture of chemical products	822589	444512	377794	283.31	2733.31
7	Jilin	13	Manuf. of non -metallic mineral products	499.11	418.44	21.87	58.8	58.8
7	Jilin	14	Smelting and processing of metals	24511.7	24268.6	193.983	49.1	49.1
7	Jilin	15	Manufacture of metal products	2106.5	1873.4	215.298	17.8	20
7	Jilin	16	Manufacture of general purpose machinery	22.725	0	19.7	3.025	3.025
7	Jilin	17	Manufacture of special purpose machinery	166.218	0	163.118	3.1	3.1
7	Jilin	18	Manufacture of transport equipment	26691.9	1533.99	25125.7	32.183	32.183
7	Jilin	19	Manufacture of electrical machinery and equipment	0.14	0	0	0.14	3.04
7	Jilin	20	Manufacture of communication equipment, computers and other electronic equipment	0.26	0	0	0.26	1.46
7	Jilin	21	Manufacture of measuring instruments	0.842	0.4	0.442	0	0
7	Jilin	22	Other manufacturing	0.969	0	0.969	0	0
7	Jilin	23	Comprehensive use of waste resources	0	0	0	0	0
7	Jilin	24	Repair of metal products, machinery and equipment	0	0	0	0	0
7	Jilin	25	Production and distribution of electric power and heat power	34848.8	0	33323.6	1525.2	3099.2
7	Jilin	26	Production and distribution of gas	0	0	0	0	0
7	Jilin	27	Production and distribution of tap water	0	0	0	0	0
8	Heilongjiang	2	Mining and washing of coal	145.85	145.85	0	0	0
8	Heilongjiang	3	Extraction of petroleum and natural gas	66026.7	52597.3	13429.5	0	0
8	Heilongjiang	4	Mining and processing of metal ores	25.58	0	25.58	0	0
8	Heilongjiang	5	Mining and processing of nonmetal and other ores	19.95	0	14.55	5.4	5.4
8	Heilongjiang	6	Food and tobacco processing	60.304	9.356	50.062	0.886	0.886
8	Heilongjiang	7	Textile industry	4.9	0	4.9	0	0
8	Heilongjiang	8	Manufacture of leather, fur, feather and related products	2.164	2.164	0	0	0
8	Heilongjiang	9	Processing of timber and furniture	13.727	0	13.717	0.01	0.01
8	Heilongjiang	10	Manufacture of paper, printing and articles for culture, education and sport activity	12.092	5.9	6.192	0	0
8	Heilongjiang	11	Processing of petroleum, coking, processing of nuclear fuel	20671.5	4616.65	16052.1	2.773	2.773
8	Heilongjiang	12	Manufacture of chemical products	205708	21462.1	184112	133.224	141.739
8	Heilongjiang	13	Manuf. of non -metallic mineral products	1.686	0.18	1.506	0	0
8	Heilongjiang	14	Smelting and processing of metals	2088.19	1970.54	112.405	5.25	5.25
8	Heilongjiang	15	Manufacture of metal products	39.47	0	39.292	0.178	0.178
8	Heilongjiang	16	Manufacture of general purpose machinery	1498.77	68.072	1430.69	0	0
8	Heilongjiang	17	Manufacture of special purpose machinery	3902.92	42.35	731.761	3128.81	3130.31
8	Heilongjiang	18	Manufacture of transport equipment	1707.28	80.8	1626.48	0	0
8	Heilongjiang	19	Manufacture of electrical machinery and equipment	7.444	0	7.204	0.24	0.24
8	Heilongjiang	20	Manufacture of communication equipment, computers and other electronic equipment	1474.5	1474.5	0	0	0
8	Heilongjiang	21	Manufacture of measuring instruments	0	0	0	0	0
8	Heilongjiang	22	Other manufacturing	14.752	6.145	8.607	0	0
8	Heilongjiang	23	Comprehensive use of waste resources	9158.28	1955.83	4973.54	2228.91	2228.91
8	Heilongjiang	24	Repair of metal products, machinery and equipment	27.142	0	27.142	0	0
8	Heilongjiang	25	Production and distribution of electric power and heat power	12906.7	1138.61	11766.7	1.39	14.39
8	Heilongjiang	26	Production and distribution of gas	0	0	0	0	0
8	Heilongjiang	27	Production and distribution of tap water	0	0	0	0	0
9	Shanghai	2	Mining and washing of coal	0	0	0	0	0
9	Shanghai	3	Extraction of petroleum and natural gas	0	0	0	0	0
9	Shanghai	4	Mining and processing of metal ores	0	0	0	0	0
9	Shanghai	5	Mining and processing of nonmetal and other ores	0	0	0	0	0
9	Shanghai	6	Food and tobacco processing	1338.27	3.837	1305.73	28.698	24.198
9	Shanghai	7	Textile industry	1009.92	0.9	979.557	29.465	13.99
9	Shanghai	8	Manufacture of leather, fur, feather and related products	731.451	0	727.351	4.1	4.1
9	Shanghai	9	Processing of timber and furniture	671.053	30.11	617.618	23.325	23.325
9	Shanghai	10	Manufacture of paper, printing and articles for culture, education and sport activity	3914.8	1114.61	2452.32	347.878	344.615
9	Shanghai	11	Processing of petroleum, coking, processing of nuclear fuel	68837.6	60701.8	8056.75	78.98	78.98
9	Shanghai	12	Manufacture of chemical products	182324	99125.3	80291.8	2907.03	3444.4
9	Shanghai	13	Manuf. of non -metallic mineral products	496.929	69.43	288.571	138.928	113.128
9	Shanghai	14	Smelting and processing of metals	54729.9	32433.6	22109	187.214	187.214
9	Shanghai	15	Manufacture of metal products	48712.3	5888.81	38212.5	4611	5006.23
9	Shanghai	16	Manufacture of general purpose machinery	12091.9	2330.39	9371.15	390.348	392.198
9	Shanghai	17	Manufacture of special purpose machinery	3823.4	6.6	3697.18	119.62	143.52
9	Shanghai	18	Manufacture of transport equipment	43243.3	9641.62	30993.8	2607.89	10067
9	Shanghai	19	Manufacture of electrical machinery and equipment	9436.82	2048.64	7283.69	104.488	69.215
9	Shanghai	20	Manufacture of communication equipment, computers and other electronic equipment	76291.7	43720.7	32177	393.98	1298.7
9	Shanghai	21	Manufacture of measuring instruments	1632.5	8.7	1616.93	6.868	8.692
9	Shanghai	22	Other manufacturing	886.873	72.5	737.933	76.44	76.44
9	Shanghai	23	Comprehensive use of waste resources	113.355	2	103.02	8.335	8.335
9	Shanghai	24	Repair of metal products, machinery and equipment	116.005	29.6	85.505	0.9	8.9
9	Shanghai	25	Production and distribution of electric power and heat power	59305.4	99.91	59055.2	150.3	150
9	Shanghai	26	Production and distribution of gas	0	0	0	0	0
9	Shanghai	27	Production and distribution of tap water	0	0	0	0	0
10	Jiangsu	2	Mining and washing of coal	0	0	0	0	0
10	Jiangsu	3	Extraction of petroleum and natural gas	0	0	0	0	0
10	Jiangsu	4	Mining and processing of metal ores	1	1	0	0	0
10	Jiangsu	5	Mining and processing of nonmetal and other ores	0	0	0	0	0
10	Jiangsu	6	Food and tobacco processing	2829.28	1168.22	1502.76	158.304	157.31
10	Jiangsu	7	Textile industry	5316.33	2393.3	2451.12	471.908	975.82
10	Jiangsu	8	Manufacture of leather, fur, feather and related products	5579.81	3206.62	912.828	1460.36	1466.06
10	Jiangsu	9	Processing of timber and furniture	153.962	0.6	143.82	9.538	12.118
10	Jiangsu	10	Manufacture of paper, printing and articles for culture, education and sport activity	10255.8	327.452	9771.85	156.475	143.109
10	Jiangsu	11	Processing of petroleum, coking, processing of nuclear fuel	115973	31260.3	81203.5	3509.25	4610.33
10	Jiangsu	12	Manufacture of chemical products	917316	532931	311035	73350.8	91797.5
10	Jiangsu	13	Manuf. of non -metallic mineral products	18642.8	4229.3	13254.6	1158.95	1127.46
10	Jiangsu	14	Smelting and processing of metals	190349	118519	66924.6	4905.84	11125.2
10	Jiangsu	15	Manufacture of metal products	286291	133912	144927	7452.05	5296.16
10	Jiangsu	16	Manufacture of general purpose machinery	30100.1	6038.66	22880.8	1180.65	1181.69
10	Jiangsu	17	Manufacture of special purpose machinery	7730.63	2346.93	4925.89	457.804	465.423
10	Jiangsu	18	Manufacture of transport equipment	70854.6	22287.3	41879.4	6687.89	6106.89
10	Jiangsu	19	Manufacture of electrical machinery and equipment	92027.2	32657.9	55332.5	4036.84	2680.4
10	Jiangsu	20	Manufacture of communication equipment, computers and other electronic equipment	567539	337980	225804	3754.56	3576.54
10	Jiangsu	21	Manufacture of measuring instruments	3220.67	1435.01	1529.56	256.092	86.884
10	Jiangsu	22	Other manufacturing	4667.94	1387.5	3095.81	184.629	131.189
10	Jiangsu	23	Comprehensive use of waste resources	18873.4	13216.9	4324.44	1331.84	1075.4
10	Jiangsu	24	Repair of metal products, machinery and equipment	13615	323.154	13141.6	150.211	104.596
10	Jiangsu	25	Production and distribution of electric power and heat power	191811	17321.6	174322	166.741	10.498
10	Jiangsu	26	Production and distribution of gas	0	0	0	0	0
10	Jiangsu	27	Production and distribution of tap water	0	0	0	0	0
11	Zhejiang	2	Mining and washing of coal	0	0	0	0	0
11	Zhejiang	3	Extraction of petroleum and natural gas	0	0	0	0	0
11	Zhejiang	4	Mining and processing of metal ores	306.735	0	97.715	209.02	302.28
11	Zhejiang	5	Mining and processing of nonmetal and other ores	1.891	0	1.32	0.571	1.168
11	Zhejiang	6	Food and tobacco processing	957.205	13.959	836.042	107.204	72.101
11	Zhejiang	7	Textile industry	3806.46	1318.31	2081.87	406.278	240.497
11	Zhejiang	8	Manufacture of leather, fur, feather and related products	2277.28	179.627	1804.65	292.999	375.9
11	Zhejiang	9	Processing of timber and furniture	2814.84	1062.42	1578.53	173.89	226.507
11	Zhejiang	10	Manufacture of paper, printing and articles for culture, education and sport activity	9144.91	3918.49	3492.64	1733.78	4670.35
11	Zhejiang	11	Processing of petroleum, coking, processing of nuclear fuel	27133.6	16956.9	9099.78	1076.89	55.89
11	Zhejiang	12	Manufacture of chemical products	732021	364420	316733	50867.5	50881
11	Zhejiang	13	Manuf. of non -metallic mineral products	314.182	2.06	258.165	53.957	114.702
11	Zhejiang	14	Smelting and processing of metals	175085	116288	40088.7	18707.9	15329.7
11	Zhejiang	15	Manufacture of metal products	272580	71250.6	175804	25525.3	17218.9
11	Zhejiang	16	Manufacture of general purpose machinery	41746.7	16759.9	23007.9	1978.97	1893.32
11	Zhejiang	17	Manufacture of special purpose machinery	7831.13	924.735	6504.47	401.929	353.008
11	Zhejiang	18	Manufacture of transport equipment	28378.3	5690.05	19854.9	2833.37	1296.48
11	Zhejiang	19	Manufacture of electrical machinery and equipment	29655	18290.3	10177.1	1187.6	919.586
11	Zhejiang	20	Manufacture of communication equipment, computers and other electronic equipment	80611.7	61654.7	17670.6	1286.43	2504.85
11	Zhejiang	21	Manufacture of measuring instruments	1348.33	114.255	1196.83	37.24	34.32
11	Zhejiang	22	Other manufacturing	8797.75	444.81	7855.79	497.154	303.455
11	Zhejiang	23	Comprehensive use of waste resources	42460.6	26690.2	2783.37	12987.1	5935.46
11	Zhejiang	24	Repair of metal products, machinery and equipment	908.829	1	675.992	231.837	25.078
11	Zhejiang	25	Production and distribution of electric power and heat power	452931	18205.4	370654	64071.8	72807.2
11	Zhejiang	26	Production and distribution of gas	1.31	0	1.31	0	0
11	Zhejiang	27	Production and distribution of tap water	0	0	0	0	0
12	Anhui	2	Mining and washing of coal	1044.5	148.553	623.869	272.074	196.871
12	Anhui	3	Extraction of petroleum and natural gas	0	0	0	0	0
12	Anhui	4	Mining and processing of metal ores	79.5	64	15.5	0	0
12	Anhui	5	Mining and processing of nonmetal and other ores	11.7	11.7	0	0	0
12	Anhui	6	Food and tobacco processing	123.85	35	64.718	24.132	24.332
12	Anhui	7	Textile industry	279.301	31.8	246.689	0.812	0.4
12	Anhui	8	Manufacture of leather, fur, feather and related products	322.699	208.36	111.557	2.782	2.782
12	Anhui	9	Processing of timber and furniture	278.991	0.5	278.471	0.02	0.02
12	Anhui	10	Manufacture of paper, printing and articles for culture, education and sport activity	983.69	412.082	566.706	4.902	5.046
12	Anhui	11	Processing of petroleum, coking, processing of nuclear fuel	27699.8	24789	2854.37	56.455	56.455
12	Anhui	12	Manufacture of chemical products	560475	455444	101283	3747.75	1946.05
12	Anhui	13	Manuf. of non -metallic mineral products	467.527	65.5	364.24	37.787	37.527
12	Anhui	14	Smelting and processing of metals	107967	87515.8	6452.54	13998.6	13930.3
12	Anhui	15	Manufacture of metal products	13054.4	3475.51	7926.5	1652.37	442.491
12	Anhui	16	Manufacture of general purpose machinery	1963.86	19.569	1914.62	29.669	28.645
12	Anhui	17	Manufacture of special purpose machinery	856.807	129.845	684.478	42.484	42.635
12	Anhui	18	Manufacture of transport equipment	18045	906.635	16694.4	444.012	281.072
12	Anhui	19	Manufacture of electrical machinery and equipment	59808	39171.4	20246.5	389.99	1304.36
12	Anhui	20	Manufacture of communication equipment, computers and other electronic equipment	23304.6	14261.2	8628.23	415.255	1558.13
12	Anhui	21	Manufacture of measuring instruments	559.552	473.222	78.712	7.518	10.12
12	Anhui	22	Other manufacturing	2532.74	572.647	1810.21	149.888	850.72
12	Anhui	23	Comprehensive use of waste resources	16181	9042.1	6135.69	1003.18	276.093
12	Anhui	24	Repair of metal products, machinery and equipment	207.29	0	207.04	0.25	0.25
12	Anhui	25	Production and distribution of electric power and heat power	58076.1	4981.67	53071.4	23.02	19.43
12	Anhui	26	Production and distribution of gas	0	0	0	0	0
12	Anhui	27	Production and distribution of tap water	0	0	0	0	0
13	Fujian	2	Mining and washing of coal	0.96	0.96	0	0	0
13	Fujian	3	Extraction of petroleum and natural gas	0	0	0	0	0
13	Fujian	4	Mining and processing of metal ores	124.692	89.388	3.225	32.079	32.179
13	Fujian	5	Mining and processing of nonmetal and other ores	0.345	0.01	0.135	0.2	0.23
13	Fujian	6	Food and tobacco processing	1032.1	940.88	55.377	35.839	58.103
13	Fujian	7	Textile industry	138.529	26.73	66.072	45.727	47.87
13	Fujian	8	Manufacture of leather, fur, feather and related products	11355	1175.87	2544.46	7634.7	8444.82
13	Fujian	9	Processing of timber and furniture	239.438	8.14	184.519	46.779	53.496
13	Fujian	10	Manufacture of paper, printing and articles for culture, education and sport activity	6094.62	3882.28	2158.14	54.209	59.155
13	Fujian	11	Processing of petroleum, coking, processing of nuclear fuel	10890.5	1947.94	6859.12	2083.43	2083.57
13	Fujian	12	Manufacture of chemical products	24503.9	8031.2	10062.2	6410.53	9678.84
13	Fujian	13	Manuf. of non -metallic mineral products	20755.4	20358.6	201.273	195.48	243.13
13	Fujian	14	Smelting and processing of metals	88054.9	72719.1	10935.3	4400.47	4450.03
13	Fujian	15	Manufacture of metal products	9791.58	1333.95	6127.41	2330.21	2926.29
13	Fujian	16	Manufacture of general purpose machinery	3600.46	516.691	2675.27	408.494	520.714
13	Fujian	17	Manufacture of special purpose machinery	3238.3	2132.51	857.897	247.894	203.305
13	Fujian	18	Manufacture of transport equipment	2217.95	44.087	1658.74	515.123	740.897
13	Fujian	19	Manufacture of electrical machinery and equipment	5367.77	1145.52	3391.5	830.759	1205.1
13	Fujian	20	Manufacture of communication equipment, computers and other electronic equipment	12289.7	2077.53	9423.71	788.466	733.542
13	Fujian	21	Manufacture of measuring instruments	547.868	93.854	440.939	13.075	12.384
13	Fujian	22	Other manufacturing	281.76	108.145	139.94	33.675	38.242
13	Fujian	23	Comprehensive use of waste resources	4841.31	826.179	2941.84	1073.29	1094.94
13	Fujian	24	Repair of metal products, machinery and equipment	2093.36	0	1995.19	98.166	98.566
13	Fujian	25	Production and distribution of electric power and heat power	165627	502.92	130487	34637.4	52063.9
13	Fujian	26	Production and distribution of gas	0	0	0	0	0
13	Fujian	27	Production and distribution of tap water	0	0	0	0	0
14	Jiangxi	2	Mining and washing of coal	0	0	0	0	0
14	Jiangxi	3	Extraction of petroleum and natural gas	0	0	0	0	0
14	Jiangxi	4	Mining and processing of metal ores	448.082	360.669	30.37	57.043	403.112
14	Jiangxi	5	Mining and processing of nonmetal and other ores	0	0	0	0	0
14	Jiangxi	6	Food and tobacco processing	222.625	0.6	31.065	190.96	202.6
14	Jiangxi	7	Textile industry	41.821	0	39.721	2.1	2.1
14	Jiangxi	8	Manufacture of leather, fur, feather and related products	156.904	66.21	79.694	11	6
14	Jiangxi	9	Processing of timber and furniture	265.42	117.22	141.1	7.1	5
14	Jiangxi	10	Manufacture of paper, printing and articles for culture, education and sport activity	134518	129149	960.482	4407.91	4407.91
14	Jiangxi	11	Processing of petroleum, coking, processing of nuclear fuel	4342.86	435.859	3730.7	176.299	162.133
14	Jiangxi	12	Manufacture of chemical products	136046	119641	12431.5	3973.51	5151.6
14	Jiangxi	13	Manuf. of non -metallic mineral products	21528.7	2689.75	18740.2	98.74	74.426
14	Jiangxi	14	Smelting and processing of metals	341874	294574	28425.6	18874.3	15016.5
14	Jiangxi	15	Manufacture of metal products	8124.81	4419.17	2606.38	1099.26	2307.24
14	Jiangxi	16	Manufacture of general purpose machinery	288.496	29.083	225.171	34.242	2.286
14	Jiangxi	17	Manufacture of special purpose machinery	617.721	0.91	616.211	0.6	0.6
14	Jiangxi	18	Manufacture of transport equipment	2772.55	120.112	2517.08	135.359	135.219
14	Jiangxi	19	Manufacture of electrical machinery and equipment	13153.6	3601.3	7707.42	1844.9	3517.12
14	Jiangxi	20	Manufacture of communication equipment, computers and other electronic equipment	26678.8	3115.43	22720.7	842.728	1032.85
14	Jiangxi	21	Manufacture of measuring instruments	386.01	386.01	0	0	0
14	Jiangxi	22	Other manufacturing	162.25	156	0	6.25	9.305
14	Jiangxi	23	Comprehensive use of waste resources	19847.8	2264.86	15662.3	1920.7	1840.54
14	Jiangxi	24	Repair of metal products, machinery and equipment	25.26	23.26	2	0	0
14	Jiangxi	25	Production and distribution of electric power and heat power	1839.73	2.367	1830.7	6.663	4.763
14	Jiangxi	26	Production and distribution of gas	0	0	0	0	0
14	Jiangxi	27	Production and distribution of tap water	0	0	0	0	0
15	Shandong	2	Mining and washing of coal	7.19	7.19	0	0	0
15	Shandong	3	Extraction of petroleum and natural gas	85781.2	10969.4	74020.3	791.58	791.58
15	Shandong	4	Mining and processing of metal ores	1.08024e+06	564969	223547	291721	1.89328e+06
15	Shandong	5	Mining and processing of nonmetal and other ores	0	0	0	0	0
15	Shandong	6	Food and tobacco processing	13482.3	12053.3	1297.55	131.403	141.605
15	Shandong	7	Textile industry	1353.19	8.04	556.268	788.878	791.133
15	Shandong	8	Manufacture of leather, fur, feather and related products	2153.06	513.687	1288.41	350.959	416.147
15	Shandong	9	Processing of timber and furniture	15.873	1.3	7.848	6.725	8.728
15	Shandong	10	Manufacture of paper, printing and articles for culture, education and sport activity	3.81741e+06	3740676	75697.5	1038.47	1038.47
15	Shandong	11	Processing of petroleum, coking, processing of nuclear fuel	82898.1	41547.2	38315.9	3033.01	4232.15
15	Shandong	12	Manufacture of chemical products	1.26331e+06	704182	522985	36145.2	49282.7
15	Shandong	13	Manuf. of non -metallic mineral products	13948.4	10784.3	3107.17	56.934	67.157
15	Shandong	14	Smelting and processing of metals	947816	812442	44235.1	91139.5	673382
15	Shandong	15	Manufacture of metal products	24140.8	4764.09	15544.6	3832.09	4152.19
15	Shandong	16	Manufacture of general purpose machinery	4784.81	93.395	4008.49	682.935	796.09
15	Shandong	17	Manufacture of special purpose machinery	6696.68	753.586	5526.99	416.109	972.623
15	Shandong	18	Manufacture of transport equipment	28298.6	165.045	27686.7	446.935	490.213
15	Shandong	19	Manufacture of electrical machinery and equipment	13977.4	10681.7	1912.99	1382.73	1412.96
15	Shandong	20	Manufacture of communication equipment, computers and other electronic equipment	11147.4	869.59	10048.3	229.519	410.409
15	Shandong	21	Manufacture of measuring instruments	199.311	0	199.311	0	0
15	Shandong	22	Other manufacturing	1020.56	0	1019.61	0.951	2.451
15	Shandong	23	Comprehensive use of waste resources	900.503	860.194	40.22	0.089	0.121
15	Shandong	24	Repair of metal products, machinery and equipment	273.253	86.92	186.333	0	0
15	Shandong	25	Production and distribution of electric power and heat power	175020	96351.1	78652.6	16.442	47.537
15	Shandong	26	Production and distribution of gas	0	0	0	0	0
15	Shandong	27	Production and distribution of tap water	0	0	0	0	0
16	Henan	2	Mining and washing of coal	36.182	1.8	32.497	1.885	1.885
16	Henan	3	Extraction of petroleum and natural gas	17639.8	16003.8	1113.04	523	523
16	Henan	4	Mining and processing of metal ores	57.756	0	57.756	0	0
16	Henan	5	Mining and processing of nonmetal and other ores	2.55	2.55	0	0	0
16	Henan	6	Food and tobacco processing	101.436	1.2	91.236	9	4
16	Henan	7	Textile industry	1	0	1	0	0
16	Henan	8	Manufacture of leather, fur, feather and related products	1450.87	10.77	1436.77	3.333	3.185
16	Henan	9	Processing of timber and furniture	2.65	0	1.8	0.85	0.85
16	Henan	10	Manufacture of paper, printing and articles for culture, education and sport activity	119.68	0	118.58	1.1	1.1
16	Henan	11	Processing of petroleum, coking, processing of nuclear fuel	34149.6	14870.6	18893.1	385.9	385.9
16	Henan	12	Manufacture of chemical products	118160	44679.1	71397.1	2084.17	3055.07
16	Henan	13	Manuf. of non -metallic mineral products	2068.07	377.182	1330.87	360.02	360.02
16	Henan	14	Smelting and processing of metals	508195	189361	289902	28931.5	552.96
16	Henan	15	Manufacture of metal products	2716.24	271.5	2425.84	18.9	2176.9
16	Henan	16	Manufacture of general purpose machinery	1499.32	255.003	1243.09	1.222	1.094
16	Henan	17	Manufacture of special purpose machinery	717.639	92.01	471.589	154.04	154.04
16	Henan	18	Manufacture of transport equipment	4374.18	0	4371.44	2.74	2.74
16	Henan	19	Manufacture of electrical machinery and equipment	20917.5	14448.2	5785.77	683.51	683.51
16	Henan	20	Manufacture of communication equipment, computers and other electronic equipment	16748.8	10899.5	5813.61	35.688	35.688
16	Henan	21	Manufacture of measuring instruments	2.8	0	2.8	0	0
16	Henan	22	Other manufacturing	6.7	0	6.7	0	0
16	Henan	23	Comprehensive use of waste resources	7796.89	9.9	7525.77	261.219	221.581
16	Henan	24	Repair of metal products, machinery and equipment	6202.63	0	6202.63	0	0
16	Henan	25	Production and distribution of electric power and heat power	536.229	436.3	87.93	11.999	8.569
16	Henan	26	Production and distribution of gas	0	0	0	0	0
16	Henan	27	Production and distribution of tap water	0	0	0	0	0
17	Hubei	2	Mining and washing of coal	0	0	0	0	0
17	Hubei	3	Extraction of petroleum and natural gas	0	0	0	0	0
17	Hubei	4	Mining and processing of metal ores	8.8	0.25	8.55	0	0
17	Hubei	5	Mining and processing of nonmetal and other ores	0	0	0	0	0
17	Hubei	6	Food and tobacco processing	6388.54	62.329	6308.77	17.435	23.435
17	Hubei	7	Textile industry	13.6	0	3.6	10	10
17	Hubei	8	Manufacture of leather, fur, feather and related products	20.725	0	20.1	0.625	0
17	Hubei	9	Processing of timber and furniture	26.86	0	26.85	0.01	0.03
17	Hubei	10	Manufacture of paper, printing and articles for culture, education and sport activity	631.788	0.671	540.477	90.64	201.648
17	Hubei	11	Processing of petroleum, coking, processing of nuclear fuel	30927	24175.9	4441.14	2310	0
17	Hubei	12	Manufacture of chemical products	156809	78654.1	77040.9	1113.62	20884.4
17	Hubei	13	Manuf. of non -metallic mineral products	3894.63	392.782	3338.64	163.21	202.68
17	Hubei	14	Smelting and processing of metals	40491.7	31968	8345.64	178.1	478.1
17	Hubei	15	Manufacture of metal products	17720	8240.96	4957.79	4521.28	4509.69
17	Hubei	16	Manufacture of general purpose machinery	407.089	16.56	284.88	105.649	128.309
17	Hubei	17	Manufacture of special purpose machinery	694.004	130.3	502.454	61.25	105.75
17	Hubei	18	Manufacture of transport equipment	31873.4	1676.3	29553.3	643.828	811.128
17	Hubei	19	Manufacture of electrical machinery and equipment	12245.5	946.318	11151.1	148.066	141.429
17	Hubei	20	Manufacture of communication equipment, computers and other electronic equipment	68589.3	57397.2	8257.45	2934.69	3022.71
17	Hubei	21	Manufacture of measuring instruments	42.6	2.8	33.7	6.1	6.1
17	Hubei	22	Other manufacturing	15.3	6.19	0.5	8.61	9.56
17	Hubei	23	Comprehensive use of waste resources	14900.6	6853.3	7761.58	285.717	285.717
17	Hubei	24	Repair of metal products, machinery and equipment	88.16	22	34.41	31.75	42
17	Hubei	25	Production and distribution of electric power and heat power	204229	70.2	201089	3069.61	3069.61
17	Hubei	26	Production and distribution of gas	0	0	0	0	0
17	Hubei	27	Production and distribution of tap water	0	0	0	0	0
18	Hunan	2	Mining and washing of coal	0	0	0	0	0
18	Hunan	3	Extraction of petroleum and natural gas	0	0	0	0	0
18	Hunan	4	Mining and processing of metal ores	100042	23.2	0	100019	100019
18	Hunan	5	Mining and processing of nonmetal and other ores	0	0	0	0	0
18	Hunan	6	Food and tobacco processing	17.841	0.1	14.33	3.411	5.411
18	Hunan	7	Textile industry	163.15	0	2.15	161	161
18	Hunan	8	Manufacture of leather, fur, feather and related products	610.24	550	41.04	19.2	19.2
18	Hunan	9	Processing of timber and furniture	0.3	0	0.3	0	0
18	Hunan	10	Manufacture of paper, printing and articles for culture, education and sport activity	992405	992004	385	16.1	16.1
18	Hunan	11	Processing of petroleum, coking, processing of nuclear fuel	128605	107406	4188.68	17010	25311
18	Hunan	12	Manufacture of chemical products	280960	271715	5328.73	3916.02	10713.5
18	Hunan	13	Manuf. of non -metallic mineral products	9407.64	6261.04	2971.7	174.903	176.603
18	Hunan	14	Smelting and processing of metals	995070	812030	43902.2	139138	329544
18	Hunan	15	Manufacture of metal products	11928	88.28	11601.9	237.819	437.819
18	Hunan	16	Manufacture of general purpose machinery	972.317	122.56	843.973	5.784	7.122
18	Hunan	17	Manufacture of special purpose machinery	1673.66	61.31	1605.11	7.235	7.735
18	Hunan	18	Manufacture of transport equipment	32577.2	602.29	31812.4	162.498	162.498
18	Hunan	19	Manufacture of electrical machinery and equipment	2757.51	250.99	2505.22	1.3	1.3
18	Hunan	20	Manufacture of communication equipment, computers and other electronic equipment	8438.45	2526.06	5677.18	235.21	235.21
18	Hunan	21	Manufacture of measuring instruments	3	3	0	0	0
18	Hunan	22	Other manufacturing	652.77	188.63	443.16	20.98	26.96
18	Hunan	23	Comprehensive use of waste resources	10189.3	9664.71	0.53	524.09	524.09
18	Hunan	24	Repair of metal products, machinery and equipment	6	0	6	0	0
18	Hunan	25	Production and distribution of electric power and heat power	8672	86	8586	0	0
18	Hunan	26	Production and distribution of gas	0	0	0	0	0
18	Hunan	27	Production and distribution of tap water	0	0	0	0	0
19	Guangdong	2	Mining and washing of coal	4.762	0	3.837	0.925	4.762
19	Guangdong	3	Extraction of petroleum and natural gas	0	0	0	0	0
19	Guangdong	4	Mining and processing of metal ores	13.747	0	8.571	5.176	5.176
19	Guangdong	5	Mining and processing of nonmetal and other ores	3.065	0	3.065	0	0
19	Guangdong	6	Food and tobacco processing	7608.48	1147.97	6391.7	68.803	71.205
19	Guangdong	7	Textile industry	4976.08	963.059	3907.13	105.892	106.393
19	Guangdong	8	Manufacture of leather, fur, feather and related products	9202.74	377.164	8585.01	240.567	385.666
19	Guangdong	9	Processing of timber and furniture	609.693	30.732	550.57	28.391	29.632
19	Guangdong	10	Manufacture of paper, printing and articles for culture, education and sport activity	75050.6	371.297	74527.6	151.712	182.907
19	Guangdong	11	Processing of petroleum, coking, processing of nuclear fuel	90525.4	29243.3	60800.3	481.79	751
19	Guangdong	12	Manufacture of chemical products	133953	10935.7	122312	705.028	761.652
19	Guangdong	13	Manuf. of non -metallic mineral products	118940	94168.5	23969.8	801.665	1550.93
19	Guangdong	14	Smelting and processing of metals	285932	121859	138714	25359	25652.9
19	Guangdong	15	Manufacture of metal products	132339	28266.9	102945	1127.42	1219.52
19	Guangdong	16	Manufacture of general purpose machinery	17510.7	1316.77	16152.3	41.648	55.462
19	Guangdong	17	Manufacture of special purpose machinery	3853.05	59.378	3782.53	11.142	22.924
19	Guangdong	18	Manufacture of transport equipment	34343.8	4387.14	29788.6	168.039	220.615
19	Guangdong	19	Manufacture of electrical machinery and equipment	17767.4	7102.45	10136.6	528.336	550.846
19	Guangdong	20	Manufacture of communication equipment, computers and other electronic equipment	718137	421830	292544	3763.06	4096.6
19	Guangdong	21	Manufacture of measuring instruments	6012.34	572.921	5380.2	59.22	64.22
19	Guangdong	22	Other manufacturing	13171.3	2477.01	10326.5	367.778	368.182
19	Guangdong	23	Comprehensive use of waste resources	31643.8	8318.75	23195.6	129.405	129.405
19	Guangdong	24	Repair of metal products, machinery and equipment	1086.51	388.933	697.578	0	0
19	Guangdong	25	Production and distribution of electric power and heat power	121460	12847.3	97427.6	11185.5	11195.5
19	Guangdong	26	Production and distribution of gas	0	0	0	0	0
19	Guangdong	27	Production and distribution of tap water	0	0	0	0	0
20	Guangxi	2	Mining and washing of coal	0	0	0	0	0
20	Guangxi	3	Extraction of petroleum and natural gas	0	0	0	0	0
20	Guangxi	4	Mining and processing of metal ores	0.065	0	0	0.065	0.351
20	Guangxi	5	Mining and processing of nonmetal and other ores	0	0	0	0	33878
20	Guangxi	6	Food and tobacco processing	84.298	36.814	22.423	25.061	33.353
20	Guangxi	7	Textile industry	2	0	0	2	2
20	Guangxi	8	Manufacture of leather, fur, feather and related products	47.726	0	23.047	24.679	101.949
20	Guangxi	9	Processing of timber and furniture	8.218	2.3	5.476	0.442	0.537
20	Guangxi	10	Manufacture of paper, printing and articles for culture, education and sport activity	136.48	2.169	47.62	86.691	89.217
20	Guangxi	11	Processing of petroleum, coking, processing of nuclear fuel	15780.6	9553	5669.15	558.423	3798.92
20	Guangxi	12	Manufacture of chemical products	779344	554963	224077	303.087	493.026
20	Guangxi	13	Manuf. of non -metallic mineral products	631.304	21.66	6.375	603.269	662.009
20	Guangxi	14	Smelting and processing of metals	229440	136451	53496.7	39491.8	531469
20	Guangxi	15	Manufacture of metal products	2639.96	372.47	1722.96	544.534	54767.5
20	Guangxi	16	Manufacture of general purpose machinery	726.989	12.09	705.65	9.249	6.459
20	Guangxi	17	Manufacture of special purpose machinery	327.436	50.49	264.429	12.517	7.874
20	Guangxi	18	Manufacture of transport equipment	10888.1	270.44	10577.1	40.539	39.754
20	Guangxi	19	Manufacture of electrical machinery and equipment	860.179	696.618	14.994	148.567	153.63
20	Guangxi	20	Manufacture of communication equipment, computers and other electronic equipment	977.941	0	106.219	871.722	1139.47
20	Guangxi	21	Manufacture of measuring instruments	59.777	14.434	6.303	39.04	73.569
20	Guangxi	22	Other manufacturing	13.342	0	7.62	5.722	9.908
20	Guangxi	23	Comprehensive use of waste resources	3800.62	0	3799.94	0.676	0.612
20	Guangxi	24	Repair of metal products, machinery and equipment	115.983	112.55	1.17	2.263	2.263
20	Guangxi	25	Production and distribution of electric power and heat power	2340.28	15.102	2030.31	294.87	698.694
20	Guangxi	26	Production and distribution of gas	0	0	0	0	0
20	Guangxi	27	Production and distribution of tap water	0	0	0	0	0
21	Hainan	2	Mining and washing of coal	0	0	0	0	0
21	Hainan	3	Extraction of petroleum and natural gas	387.916	0	387.916	0	0
21	Hainan	4	Mining and processing of metal ores	10.15	0	6.7	3.45	3.3
21	Hainan	5	Mining and processing of nonmetal and other ores	0	0	0	0	0
21	Hainan	6	Food and tobacco processing	5.915	1.606	4.209	0.1	0
21	Hainan	7	Textile industry	0	0	0	0	0
21	Hainan	8	Manufacture of leather, fur, feather and related products	0	0	0	0	0
21	Hainan	9	Processing of timber and furniture	2.207	1.007	0.7	0.5	0.8
21	Hainan	10	Manufacture of paper, printing and articles for culture, education and sport activity	225.248	0.05	21.071	204.127	204.127
21	Hainan	11	Processing of petroleum, coking, processing of nuclear fuel	3196.6	20.6	2244	932	932
21	Hainan	12	Manufacture of chemical products	1384.73	214.627	1160.41	9.7	9.7
21	Hainan	13	Manuf. of non -metallic mineral products	8.05	4.73	3.32	0	0
21	Hainan	14	Smelting and processing of metals	678.8	0	678.8	0	0
21	Hainan	15	Manufacture of metal products	837.34	0	837.34	0	0
21	Hainan	16	Manufacture of general purpose machinery	0	0	0	0	0
21	Hainan	17	Manufacture of special purpose machinery	0	0	0	0	0
21	Hainan	18	Manufacture of transport equipment	361.95	0	334.95	27	359.65
21	Hainan	19	Manufacture of electrical machinery and equipment	8900	0	8900	0	0
21	Hainan	20	Manufacture of communication equipment, computers and other electronic equipment	837.59	0	832.59	5	5
21	Hainan	21	Manufacture of measuring instruments	0	0	0	0	0
21	Hainan	22	Other manufacturing	0	0	0	0	0
21	Hainan	23	Comprehensive use of waste resources	772.419	772.419	0	0	551.429
21	Hainan	24	Repair of metal products, machinery and equipment	0	0	0	0	0
21	Hainan	25	Production and distribution of electric power and heat power	22517.8	183	22334.3	0.5	0.5
21	Hainan	26	Production and distribution of gas	0	0	0	0	0
21	Hainan	27	Production and distribution of tap water	0	0	0	0	0
22	Chongqing	2	Mining and washing of coal	2603.1	2600	3.1	0	0
22	Chongqing	3	Extraction of petroleum and natural gas	13.315	0	13.315	0	0
22	Chongqing	4	Mining and processing of metal ores	0	0	0	0	0
22	Chongqing	5	Mining and processing of nonmetal and other ores	0	0	0	0	0
22	Chongqing	6	Food and tobacco processing	151.056	0	148.639	2.417	2.417
22	Chongqing	7	Textile industry	1.5	0	1.5	0	0
22	Chongqing	8	Manufacture of leather, fur, feather and related products	28.18	0	28.18	0	0
22	Chongqing	9	Processing of timber and furniture	33.645	0	33.645	0	0
22	Chongqing	10	Manufacture of paper, printing and articles for culture, education and sport activity	946.091	0	944.091	2	2
22	Chongqing	11	Processing of petroleum, coking, processing of nuclear fuel	154.108	0	154.108	0	0
22	Chongqing	12	Manufacture of chemical products	311701	246154	54722.5	10824.6	10972.3
22	Chongqing	13	Manuf. of non -metallic mineral products	676.575	0	669.765	6.81	6.81
22	Chongqing	14	Smelting and processing of metals	1530.3	150.63	1378.26	1.4	1.4
22	Chongqing	15	Manufacture of metal products	13014.9	209.34	12393.2	412.358	12.358
22	Chongqing	16	Manufacture of general purpose machinery	1763	82	1670.8	10.205	10.659
22	Chongqing	17	Manufacture of special purpose machinery	207.512	0	207.512	0	0
22	Chongqing	18	Manufacture of transport equipment	30291.3	168.18	29782.6	340.514	356.97
22	Chongqing	19	Manufacture of electrical machinery and equipment	2401.92	730.663	1522.4	148.861	657.187
22	Chongqing	20	Manufacture of communication equipment, computers and other electronic equipment	34944.7	246.085	34494.2	204.411	268.151
22	Chongqing	21	Manufacture of measuring instruments	94.99	0	93.59	1.4	1.4
22	Chongqing	22	Other manufacturing	294.23	0	294.23	0	0
22	Chongqing	23	Comprehensive use of waste resources	5490.89	0	5164.49	326.394	326.394
22	Chongqing	24	Repair of metal products, machinery and equipment	13.651	0	13.651	0	0
22	Chongqing	25	Production and distribution of electric power and heat power	45932.8	36.31	45896.5	0	0
22	Chongqing	26	Production and distribution of gas	0	0	0	0	0
22	Chongqing	27	Production and distribution of tap water	0	0	0	0	0
23	Sichuan	2	Mining and washing of coal	24.092	0	14.18	9.912	9.912
23	Sichuan	3	Extraction of petroleum and natural gas	137.532	2.675	131.37	3.487	3.847
23	Sichuan	4	Mining and processing of metal ores	673.095	309.07	300.415	63.61	14.68
23	Sichuan	5	Mining and processing of nonmetal and other ores	0	0	0	0	0
23	Sichuan	6	Food and tobacco processing	7033.72	2.36	6998.75	32.617	28.822
23	Sichuan	7	Textile industry	159.463	145.84	12.68	0.943	0.968
23	Sichuan	8	Manufacture of leather, fur, feather and related products	57.764	0	42.61	15.154	7.834
23	Sichuan	9	Processing of timber and furniture	408.557	4.455	385.342	18.76	5.928
23	Sichuan	10	Manufacture of paper, printing and articles for culture, education and sport activity	1198.21	603.859	490.177	104.178	91.465
23	Sichuan	11	Processing of petroleum, coking, processing of nuclear fuel	30059.3	21835.9	7899.12	324.35	317.57
23	Sichuan	12	Manufacture of chemical products	735531	429410	303045	3076.39	1954.35
23	Sichuan	13	Manuf. of non -metallic mineral products	1620.17	352.414	841.209	426.547	141.301
23	Sichuan	14	Smelting and processing of metals	145427	130913	8534.41	5979.23	6845.78
23	Sichuan	15	Manufacture of metal products	5544.93	1416.73	3455.57	672.624	289.645
23	Sichuan	16	Manufacture of general purpose machinery	7335.31	338.817	6892.04	104.449	83.142
23	Sichuan	17	Manufacture of special purpose machinery	1177.54	1.97	1107.83	67.745	38.455
23	Sichuan	18	Manufacture of transport equipment	21210.9	1.471	16700.7	4508.7	402.253
23	Sichuan	19	Manufacture of electrical machinery and equipment	5244.14	8.467	4526.37	709.303	364.409
23	Sichuan	20	Manufacture of communication equipment, computers and other electronic equipment	55366	169.17	54986.8	210.037	94.629
23	Sichuan	21	Manufacture of measuring instruments	59.127	19.99	37.793	1.344	0.504
23	Sichuan	22	Other manufacturing	215.286	0	210.386	4.9	3.1
23	Sichuan	23	Comprehensive use of waste resources	28082.2	2902.2	23972.4	1207.61	29.1
23	Sichuan	24	Repair of metal products, machinery and equipment	236.246	2.326	232.14	1.78	4.3
23	Sichuan	25	Production and distribution of electric power and heat power	72633.9	1139.13	70906.3	588.445	1562.74
23	Sichuan	26	Production and distribution of gas	0	0	0	0	0
23	Sichuan	27	Production and distribution of tap water	0	0	0	0	0
24	Guizhou	2	Mining and washing of coal	0	0	0	0	0
24	Guizhou	3	Extraction of petroleum and natural gas	0	0	0	0	0
24	Guizhou	4	Mining and processing of metal ores	42.431	42.066	0	0.365	0
24	Guizhou	5	Mining and processing of nonmetal and other ores	0	0	0	0	0
24	Guizhou	6	Food and tobacco processing	16.001	3.22	8.405	4.376	0.916
24	Guizhou	7	Textile industry	0	0	0	0	0
24	Guizhou	8	Manufacture of leather, fur, feather and related products	0	0	0	0	0
24	Guizhou	9	Processing of timber and furniture	0	0	0	0	0
24	Guizhou	10	Manufacture of paper, printing and articles for culture, education and sport activity	0.435	0	0.435	0	0
24	Guizhou	11	Processing of petroleum, coking, processing of nuclear fuel	124.99	124.99	0	0	0
24	Guizhou	12	Manufacture of chemical products	325140	262269	59993	2878.11	2806.11
24	Guizhou	13	Manuf. of non -metallic mineral products	54.245	7.185	36.653	10.407	12.296
24	Guizhou	14	Smelting and processing of metals	55651.7	38674.2	15030.9	1946.65	20118.3
24	Guizhou	15	Manufacture of metal products	629.976	528.86	48.6	52.516	61.737
24	Guizhou	16	Manufacture of general purpose machinery	103.563	0.62	86.643	16.3	16.3
24	Guizhou	17	Manufacture of special purpose machinery	13.079	2	11.079	0	0
24	Guizhou	18	Manufacture of transport equipment	329.078	12.94	249.228	66.91	66.41
24	Guizhou	19	Manufacture of electrical machinery and equipment	191.079	13.239	177.84	0	0
24	Guizhou	20	Manufacture of communication equipment, computers and other electronic equipment	19.573	0	19.328	0.245	0
24	Guizhou	21	Manufacture of measuring instruments	0	0	0	0	0
24	Guizhou	22	Other manufacturing	26	0	26	0	0
24	Guizhou	23	Comprehensive use of waste resources	1010.77	1010.77	0	0	0
24	Guizhou	24	Repair of metal products, machinery and equipment	0	0	0	0	0
24	Guizhou	25	Production and distribution of electric power and heat power	2143.88	85.346	1992.3	66.229	42.051
24	Guizhou	26	Production and distribution of gas	17.359	17.359	0	0	0
24	Guizhou	27	Production and distribution of tap water	0	0	0	0	0
25	Yunnan	2	Mining and washing of coal	0	0	0	0	0
25	Yunnan	3	Extraction of petroleum and natural gas	0	0	0	0	0
25	Yunnan	4	Mining and processing of metal ores	37020.8	12353	15223.7	9444	20867
25	Yunnan	5	Mining and processing of nonmetal and other ores	67.2	40.6	26.6	0	0
25	Yunnan	6	Food and tobacco processing	125.521	17.942	103.664	3.915	2.5
25	Yunnan	7	Textile industry	0	0	0	0	0
25	Yunnan	8	Manufacture of leather, fur, feather and related products	0	0	0	0	0
25	Yunnan	9	Processing of timber and furniture	21.41	0	21.41	0	0
25	Yunnan	10	Manufacture of paper, printing and articles for culture, education and sport activity	159.553	10.909	136.644	12	0
25	Yunnan	11	Processing of petroleum, coking, processing of nuclear fuel	3752.63	3422.47	250.16	80	80
25	Yunnan	12	Manufacture of chemical products	710601	547501	148916	14184.6	73474.4
25	Yunnan	13	Manuf. of non -metallic mineral products	76.955	21.41	1.23	54.315	54.875
25	Yunnan	14	Smelting and processing of metals	1.24527e+06	441722	125101	678442	187392
25	Yunnan	15	Manufacture of metal products	2188.89	280.111	1746.17	162.603	253.51
25	Yunnan	16	Manufacture of general purpose machinery	41.839	8.325	33.514	0	0
25	Yunnan	17	Manufacture of special purpose machinery	231.451	4.64	226.811	0	0
25	Yunnan	18	Manufacture of transport equipment	323.425	17.12	296.78	9.525	34.525
25	Yunnan	19	Manufacture of electrical machinery and equipment	2514.27	12.795	2428.4	73.068	190.068
25	Yunnan	20	Manufacture of communication equipment, computers and other electronic equipment	39.083	0	39.083	0	0
25	Yunnan	21	Manufacture of measuring instruments	14.54	0	14.54	0	0
25	Yunnan	22	Other manufacturing	0	0	0	0	0
25	Yunnan	23	Comprehensive use of waste resources	70573.2	59600.7	5264	5708.53	7581.88
25	Yunnan	24	Repair of metal products, machinery and equipment	0	0	0	0	0
25	Yunnan	25	Production and distribution of electric power and heat power	154297	7493	143204	3600	12924
25	Yunnan	26	Production and distribution of gas	2653.61	0	2649.7	3.905	3.905
25	Yunnan	27	Production and distribution of tap water	0	0	0	0	0
26	Tibet	2	Mining and washing of coal	0	0	0	0	0
26	Tibet	3	Extraction of petroleum and natural gas	0	0	0	0	0
26	Tibet	4	Mining and processing of metal ores	0	0	0	0	0
26	Tibet	5	Mining and processing of nonmetal and other ores	0	0	0	0	0
26	Tibet	6	Food and tobacco processing	0	0	0	0	0
26	Tibet	7	Textile industry	0	0	0	0	0
26	Tibet	8	Manufacture of leather, fur, feather and related products	0	0	0	0	0
26	Tibet	9	Processing of timber and furniture	0	0	0	0	0
26	Tibet	10	Manufacture of paper, printing and articles for culture, education and sport activity	0	0	0	0	0
26	Tibet	11	Processing of petroleum, coking, processing of nuclear fuel	0	0	0	0	0
26	Tibet	12	Manufacture of chemical products	0	0	0	0	0
26	Tibet	13	Manuf. of non -metallic mineral products	0	0	0	0	0
26	Tibet	14	Smelting and processing of metals	0	0	0	0	0
26	Tibet	15	Manufacture of metal products	0	0	0	0	0
26	Tibet	16	Manufacture of general purpose machinery	0	0	0	0	0
26	Tibet	17	Manufacture of special purpose machinery	0	0	0	0	0
26	Tibet	18	Manufacture of transport equipment	0	0	0	0	0
26	Tibet	19	Manufacture of electrical machinery and equipment	0	0	0	0	0
26	Tibet	20	Manufacture of communication equipment, computers and other electronic equipment	0	0	0	0	0
26	Tibet	21	Manufacture of measuring instruments	0	0	0	0	0
26	Tibet	22	Other manufacturing	0	0	0	0	0
26	Tibet	23	Comprehensive use of waste resources	0	0	0	0	0
26	Tibet	24	Repair of metal products, machinery and equipment	0	0	0	0	0
26	Tibet	25	Production and distribution of electric power and heat power	0	0	0	0	0
26	Tibet	26	Production and distribution of gas	0	0	0	0	0
26	Tibet	27	Production and distribution of tap water	0	0	0	0	0
27	Shaanxi	2	Mining and washing of coal	77.88	0	77.88	0	0
27	Shaanxi	3	Extraction of petroleum and natural gas	188913	644.8	171309	16959	27408.7
27	Shaanxi	4	Mining and processing of metal ores	88.921	1.167	0	87.754	87.754
27	Shaanxi	5	Mining and processing of nonmetal and other ores	0	0	0	0	0
27	Shaanxi	6	Food and tobacco processing	283.676	7.7	260.979	14.997	15.117
27	Shaanxi	7	Textile industry	0	0	0	0	0
27	Shaanxi	8	Manufacture of leather, fur, feather and related products	0	0	0	0	0
27	Shaanxi	9	Processing of timber and furniture	0	0	0	0	0
27	Shaanxi	10	Manufacture of paper, printing and articles for culture, education and sport activity	1092.3	0.277	1088.67	3.352	3.54
27	Shaanxi	11	Processing of petroleum, coking, processing of nuclear fuel	101032	18469.4	58352.3	24210	25439.8
27	Shaanxi	12	Manufacture of chemical products	64717.8	14896.1	44172.3	5649.33	6551.14
27	Shaanxi	13	Manuf. of non -metallic mineral products	2218.58	1961.56	240.02	17	27
27	Shaanxi	14	Smelting and processing of metals	184439	76609.4	2804.58	105025	852273
27	Shaanxi	15	Manufacture of metal products	675.615	1.4	665.16	9.055	16.055
27	Shaanxi	16	Manufacture of general purpose machinery	585.371	60.903	502.563	21.905	21.905
27	Shaanxi	17	Manufacture of special purpose machinery	5266.8	1915.29	3319.02	32.489	34.769
27	Shaanxi	18	Manufacture of transport equipment	8812.65	169.21	8619.34	24.1	24.83
27	Shaanxi	19	Manufacture of electrical machinery and equipment	1727.47	142.88	1571.98	12.61	12.61
27	Shaanxi	20	Manufacture of communication equipment, computers and other electronic equipment	12206.7	236.61	11957.8	12.308	12.808
27	Shaanxi	21	Manufacture of measuring instruments	81.892	0	70.507	11.385	11.385
27	Shaanxi	22	Other manufacturing	369.808	0.076	361.856	7.876	7.976
27	Shaanxi	23	Comprehensive use of waste resources	0	0	0	0	0
27	Shaanxi	24	Repair of metal products, machinery and equipment	19.86	0	19.33	0.53	0.53
27	Shaanxi	25	Production and distribution of electric power and heat power	6993.6	46.43	6905.17	42	42
27	Shaanxi	26	Production and distribution of gas	0	0	0	0	0
27	Shaanxi	27	Production and distribution of tap water	0	0	0	0	0
28	Gansu	2	Mining and washing of coal	0.088	0	0	0.088	0.123
28	Gansu	3	Extraction of petroleum and natural gas	15077.4	0	12771.9	2305.52	2305.52
28	Gansu	4	Mining and processing of metal ores	757.9	756	1.9	0	0
28	Gansu	5	Mining and processing of nonmetal and other ores	0	0	0	0	0
28	Gansu	6	Food and tobacco processing	5.11	0	5.11	0	0
28	Gansu	7	Textile industry	0	0	0	0	0
28	Gansu	8	Manufacture of leather, fur, feather and related products	69.602	0	61.857	7.745	89.495
28	Gansu	9	Processing of timber and furniture	1.479	0	0	1.479	1.479
28	Gansu	10	Manufacture of paper, printing and articles for culture, education and sport activity	0.26	0	0.26	0	0
28	Gansu	11	Processing of petroleum, coking, processing of nuclear fuel	25388.5	244.82	25143.7	0	1914.3
28	Gansu	12	Manufacture of chemical products	85049.2	39498.7	39762.4	5788.12	5788.63
28	Gansu	13	Manuf. of non -metallic mineral products	2211.4	1828.51	68.05	314.84	588.702
28	Gansu	14	Smelting and processing of metals	404875	143734	92682.5	168458	211875
28	Gansu	15	Manufacture of metal products	56.323	0	7.02	49.303	49.303
28	Gansu	16	Manufacture of general purpose machinery	198.25	75.408	99.436	23.406	104.254
28	Gansu	17	Manufacture of special purpose machinery	25.812	5.4	20.381	0.031	0.123
28	Gansu	18	Manufacture of transport equipment	328.087	0.24	315.913	11.934	11.944
28	Gansu	19	Manufacture of electrical machinery and equipment	12.021	0	12.021	0	0
28	Gansu	20	Manufacture of communication equipment, computers and other electronic equipment	12.78	0	9.58	3.2	3.2
28	Gansu	21	Manufacture of measuring instruments	2.4	1.4	1	0	0
28	Gansu	22	Other manufacturing	24.05	0	2.7	21.35	21.35
28	Gansu	23	Comprehensive use of waste resources	0	0	0	0	0
28	Gansu	24	Repair of metal products, machinery and equipment	0	0	0	0	0
28	Gansu	25	Production and distribution of electric power and heat power	7867.21	398.17	7421.22	47.823	65.443
28	Gansu	26	Production and distribution of gas	0	0	0	0	0
28	Gansu	27	Production and distribution of tap water	0	0	0	0	0
29	Qinghai	2	Mining and washing of coal	0	0	0	0	0
29	Qinghai	3	Extraction of petroleum and natural gas	66713.1	61610.5	42.72	5059.93	3868.19
29	Qinghai	4	Mining and processing of metal ores	1.15716e+06	26.97	8.89	1.15712e+06	6.50028e+06
29	Qinghai	5	Mining and processing of nonmetal and other ores	3485000	1165000	0	2320000	55210000
29	Qinghai	6	Food and tobacco processing	0.5	0	0.5	0	0
29	Qinghai	7	Textile industry	0	0	0	0	0
29	Qinghai	8	Manufacture of leather, fur, feather and related products	0	0	0	0	0
29	Qinghai	9	Processing of timber and furniture	0	0	0	0	0
29	Qinghai	10	Manufacture of paper, printing and articles for culture, education and sport activity	0	0	0	0	0
29	Qinghai	11	Processing of petroleum, coking, processing of nuclear fuel	1067.3	273.6	686.35	107.35	0
29	Qinghai	12	Manufacture of chemical products	3412.3	1028.88	1639.52	743.908	840.329
29	Qinghai	13	Manuf. of non -metallic mineral products	0.366	0.29	0	0.076	0
29	Qinghai	14	Smelting and processing of metals	232825	109837	65849.4	57138.4	44201.4
29	Qinghai	15	Manufacture of metal products	455.401	43.16	143.3	268.941	65.638
29	Qinghai	16	Manufacture of general purpose machinery	3.964	0	1.506	2.458	2.458
29	Qinghai	17	Manufacture of special purpose machinery	0	0	0	0	0
29	Qinghai	18	Manufacture of transport equipment	0	0	0	0	0
29	Qinghai	19	Manufacture of electrical machinery and equipment	0	0	0	0	0
29	Qinghai	20	Manufacture of communication equipment, computers and other electronic equipment	0	0	0	0	0
29	Qinghai	21	Manufacture of measuring instruments	0	0	0	0	0
29	Qinghai	22	Other manufacturing	36062.4	32093.2	3138.18	831.027	831.027
29	Qinghai	23	Comprehensive use of waste resources	0	0	0	0	0
29	Qinghai	24	Repair of metal products, machinery and equipment	165.57	0	63.39	102.18	0
29	Qinghai	25	Production and distribution of electric power and heat power	8917.14	8650.14	185	82	0
29	Qinghai	26	Production and distribution of gas	0	0	0	0	0
29	Qinghai	27	Production and distribution of tap water	0	0	0	0	0
30	Ningxia	2	Mining and washing of coal	23.9	0	19.34	4.56	0
30	Ningxia	3	Extraction of petroleum and natural gas	1133.6	0	1121.77	11.83	11.83
30	Ningxia	4	Mining and processing of metal ores	0	0	0	0	0
30	Ningxia	5	Mining and processing of nonmetal and other ores	0	0	0	0	0
30	Ningxia	6	Food and tobacco processing	9.11	0	9.11	0	0
30	Ningxia	7	Textile industry	113.601	0	104.801	8.8	8.8
30	Ningxia	8	Manufacture of leather, fur, feather and related products	3.58	0	3.08	0.5	0.5
30	Ningxia	9	Processing of timber and furniture	0	0	0	0	0
30	Ningxia	10	Manufacture of paper, printing and articles for culture, education and sport activity	0.57	0	0.57	0	0
30	Ningxia	11	Processing of petroleum, coking, processing of nuclear fuel	5993.96	1111.49	3258.9	1623.57	1614.16
30	Ningxia	12	Manufacture of chemical products	85359.1	52508.1	30335	2515.99	3158.59
30	Ningxia	13	Manuf. of non -metallic mineral products	497.957	452.457	45.5	0	0
30	Ningxia	14	Smelting and processing of metals	844.546	35	443.9	365.646	425.246
30	Ningxia	15	Manufacture of metal products	2335.89	108.962	1753.51	473.419	2156.89
30	Ningxia	16	Manufacture of general purpose machinery	182.07	0	174.12	7.95	7.95
30	Ningxia	17	Manufacture of special purpose machinery	8.106	0	0	8.106	8.106
30	Ningxia	18	Manufacture of transport equipment	0	0	0	0	0
30	Ningxia	19	Manufacture of electrical machinery and equipment	37.02	18.32	18.53	0.17	0
30	Ningxia	20	Manufacture of communication equipment, computers and other electronic equipment	0	0	0	0	0
30	Ningxia	21	Manufacture of measuring instruments	1.395	0	0.835	0.56	0.54
30	Ningxia	22	Other manufacturing	0	0	0	0	0
30	Ningxia	23	Comprehensive use of waste resources	0	0	0	0	0
30	Ningxia	24	Repair of metal products, machinery and equipment	0	0	0	0	0
30	Ningxia	25	Production and distribution of electric power and heat power	990.709	124.289	843.297	23.123	38.992
30	Ningxia	26	Production and distribution of gas	0	0	0	0	0
30	Ningxia	27	Production and distribution of tap water	0	0	0	0	0
31	Xinjiang	2	Mining and washing of coal	5.407	1.507	0	3.9	3.9
31	Xinjiang	3	Extraction of petroleum and natural gas	706623	4740.06	699833	2050.21	4210.01
31	Xinjiang	4	Mining and processing of metal ores	96.768	7.122	36.188	53.458	56.058
31	Xinjiang	5	Mining and processing of nonmetal and other ores	2e+06	3.746	0	2000000	20000000
31	Xinjiang	6	Food and tobacco processing	28.519	9.427	17.962	1.13	4.71
31	Xinjiang	7	Textile industry	3.44	0	3.44	0	0
31	Xinjiang	8	Manufacture of leather, fur, feather and related products	8	8	0	0	0
31	Xinjiang	9	Processing of timber and furniture	0.28	0.06	0.2	0.02	0.02
31	Xinjiang	10	Manufacture of paper, printing and articles for culture, education and sport activity	20.128	1.247	17.068	1.813	1.813
31	Xinjiang	11	Processing of petroleum, coking, processing of nuclear fuel	277620	33520	243900	199.688	199.688
31	Xinjiang	12	Manufacture of chemical products	65427.7	43567.1	12770	9090.68	12402.5
31	Xinjiang	13	Manuf. of non -metallic mineral products	530.976	72.7	434.03	24.246	26.346
31	Xinjiang	14	Smelting and processing of metals	224397	185854	33015.2	5527.22	7827.67
31	Xinjiang	15	Manufacture of metal products	295.494	66.172	217.122	12.2	14
31	Xinjiang	16	Manufacture of general purpose machinery	55.367	3.789	29.748	21.83	21.83
31	Xinjiang	17	Manufacture of special purpose machinery	98.868	1.05	89.65	8.168	8.168
31	Xinjiang	18	Manufacture of transport equipment	308.88	3.441	303.639	1.8	2.4
31	Xinjiang	19	Manufacture of electrical machinery and equipment	37.917	0.562	0	37.355	39.655
31	Xinjiang	20	Manufacture of communication equipment, computers and other electronic equipment	0	0	0	0	0
31	Xinjiang	21	Manufacture of measuring instruments	0	0	0	0	0
31	Xinjiang	22	Other manufacturing	0	0	0	0	0
31	Xinjiang	23	Comprehensive use of waste resources	4304.7	0.09	1259.3	3045.31	3045.31
31	Xinjiang	24	Repair of metal products, machinery and equipment	87.515	6.321	67.753	13.441	15.421
31	Xinjiang	25	Production and distribution of electric power and heat power	1139.63	766.386	340.377	32.871	32.871
31	Xinjiang	26	Production and distribution of gas	517.2	0	226.6	290.6	290.6
31	Xinjiang	27	Production and distribution of tap water	0	0	0	0	0

## Sheet: Table S4
Table S4. Classification of other countries/regions and corresponding economic sectors in the MRIO table used in this study.
Other countires/regions		Sectors of other countries/regions
No.	Name	No.	Name	Description
1	Australia	1	pdr	Rice: seed, paddy (not husked)
2	New Zealand	2	wht	Wheat: seed, other
3	Rest of Oceania	3	gro	Other Grains: maize (corn), sorghum, barley, rye, oats, millets, other cereals
4	Hong Kong, Special Administrative Region of China	4	v_f	Veg & Fruit: vegetables, fruit and nuts, edible roots and tubers, pulses
5	Japan	5	osd	Oil Seeds: oil seeds and oleaginous fruit
6	Korea, Republic of	6	c_b	Cane & Beet: sugar crops
7	Mongolia	7	pfb	Fibres crops
8	Taiwan	8	ocr	Other Crops: stimulant; spice and aromatic crops; forage products; plants and parts of plants used primarily in perfumery, pharmacy, or for insecticidal, fungicidal or similar purposes; beet seeds (excluding sugar beet seeds) and seeds of forage plants; natural rubber in primary forms or in plates, sheets or strip, living plants; cut flowers and flower buds; flower seeds, unmanufactured tobacco; …
9	Rest of East Asia	9	ctl	Cattle: bovine animals, live, other ruminants, horses and other equines, bovine semen
10	Brunei Darussalam	10	oap	Other Animal Products: swine; poultry; other live animals; eggs of hens or other birds in shell, fresh; reproductive materials of animals; natural honey; snails, fresh, chilled, frozen, dried, salted or in brine, except sea snails; edible products of animal origin n.e.c.; hides, skins and furskins, raw; insect waxes and spermaceti, whether or not refined or coloured
11	Cambodia	11	rmk	Raw milk
12	Indonesia	12	wol	Wool: wool, silk, and other raw animal materials used in textile
13	Lao PDR	13	frs	Forestry: forestry, logging and related service activities
14	Malaysia	14	fsh	Fishing: hunting, trapping and game propagation including related service activities, fishing, fish farms; service activities incidental to fishing
15	Philippines	15	coa	Coal: mining and agglomeration of hard coal, lignite and peat
16	Singapore	16	oil	Oil: extraction of crude petroleum, service activities incidental to oil and gas extraction excluding surveying (part)
17	Thailand	17	gas	Gas: extraction of natural gas, service activities incidental to oil and gas extraction excluding surveying (part)
18	Viet Nam	18	oxt	Other Mining Extraction (formerly omn): mining of metal ores; other mining and quarrying
19	Rest of Southeast Asia	19	cmt	Cattle Meat: fresh or chilled; meat of buffalo, fresh or chilled; meat of sheep, fresh or chilled; meat of goat, fresh or chilled; meat of camels and camelids, fresh or chilled; meat of horses and other equines, fresh or chilled; other meat of mammals, fresh or chilled; meat of mammals, frozen; edible offal of mammals, fresh, chilled or frozen
20	Bangladesh	20	omt	Other Meat: meat of pigs, fresh or chilled; meat of rabbits and hares, fresh or chilled; meat of poultry, fresh or chilled; meat of poultry, frozen; edible offal of poultry, fresh, chilled or frozen; other meat and edible offal, fresh, chilled or frozen; preserves and preparations of meat, meat offal or blood; flours, meals and pellets of meat or meat offal, inedible; greaves
21	India	21	vol	Vegetable Oils: margarine and similar preparations; cotton linters; oil-cake and other residues resulting from the extraction of vegetable fats or oils; flours and meals of oil seeds or oleaginous fruits, except those of mustard; vegetable waxes, except triglycerides; degras; residues resulting from the treatment of fatty substances or animal or vegetable waxes; animal fats
22	Nepal	22	mil	Milk: dairy products
23	Pakistan	23	pcr	Processed Rice: semi- or wholly milled, or husked
24	Sri Lanka	24	sgr	Sugar and molasses
25	Rest of South Asia	25	ofd	Other Food: prepared and preserved fish, crustaceans, molluscs and other aquatic invertebrates; prepared and preserved vegetables, pulses and potatoes; prepared and preserved fruits and nuts; wheat and meslin flour; other cereal flours; groats, meal and pellets of wheat and other cereals; other cereal grain products (including corn flakes); other vegetable flours and meals; mixes and doughs for t…
26	Canada	26	b_t	Beverages and Tobacco products
27	United States of America	27	tex	Manufacture of textiles
28	Mexico	28	wap	Manufacture of wearing apparel
29	Rest of North America	29	lea	Manufacture of leather and related products
30	Argentina	30	lum	Lumber: manufacture of wood and of products of wood and cork, except furniture; manufacture of articles of straw and plaiting materials
31	Bolivia	31	ppp	Paper & Paper Products: includes printing and reproduction of recorded media
32	Brazil	32	p_c	Petroleum & Coke: manufacture of coke and refined petroleum products
33	Chile	33	chm	Manufacture of chemicals and chemical products
34	Colombia	34	bph	Manufacture of pharmaceuticals, medicinal chemical and botanical products
35	Ecuador	35	rpp	Manufacture of rubber and plastics products
36	Paraguay	36	nmm	Manufacture of other non-metallic mineral products
37	Peru	37	i_s	Iron & Steel: basic production and casting
38	Uruguay	38	nfm	Non-Ferrous Metals: production and casting of copper, aluminium, zinc, lead, gold, and silver
39	Venezuela (Bolivarian Republic of)	39	fmp	Manufacture of fabricated metal products, except machinery and equipment
40	Rest of South America	40	ele	Manufacture of computer, electronic and optical products
41	Costa Rica	41	eeq	Manufacture of electrical equipment
42	Guatemala	42	ome	Manufacture of machinery and equipment n.e.c.
43	Honduras	43	mvh	Manufacture of motor vehicles, trailers and semi-trailers
44	Nicaragua	44	otn	Manufacture of other transport equipment
45	Panama	45	omf	Other Manufacturing: includes furniture
46	El Salvador	46	ely	Electricity; steam and air conditioning supply
47	Rest of Central America	47	gdt	Gas manufacture, distribution
48	Dominican Republic P	48	wtr	Water supply; sewerage, waste management and remediation activities
49	Jamaica	49	cns	Construction: building houses factories offices and roads
50	Puerto Rico	50	trd	Wholesale and retail trade; repair of motor vehicles and motorcycles
51	Trinidad and Tobago P	51	afs	Accommodation, Food and service activities
52	Rest of Caribbean	52	otp	Land transport and transport via pipelines
53	Austria	53	wtp	Water transport
54	Belgium	54	atp	Air transport
55	Bulgaria	55	whs	Warehousing and support activities
56	Croatia	56	cmn	Information and communication
57	Cyprus	57	ofi	Other Financial Intermediation: includes auxiliary activities but not insurance and pension funding
58	Czech Republic
59	Denmark
60	Estonia
61	Finland
62	France
63	Germany
64	Greece
65	Hungary
66	Ireland
67	Italy
68	Latvia
69	Lithuania
70	Luxembourg
71	Malta
72	Netherlands
73	Poland
74	Portugal
75	Romania
76	Slovakia
77	Slovenia
78	Spain
79	Sweden
80	United Kingdom
81	Switzerland
82	Norway
83	Rest of European Free Trade Association
84	Albania
85	Belarus
86	Russian Federation
87	Ukraine
88	Rest of Eastern Europe
89	Rest of Europe
90	Kazakhstan
91	Kyrgyztan
92	Tajikistan
93	Rest of Former Soviet Union
94	Armenia
95	Azerbaijan
96	Georgia
97	Bahrain
98	Iran, Islamic Republic of
99	Israel
100	Jordan
101	Kuwait
102	Oman
103	Qatar
104	Saudi Arabia
105	Turkey
106	United Arab Emirates
107	Rest of Western Asia
108	Egypt
109	Morocco
110	Tunisia
111	Rest of North Africa
112	Benin
113	Burkina Faso
114	Cameroon
115	Côte d'Ivoire
116	Ghana
117	Guinea
118	Nigeria
119	Senegal
120	Togo
121	Rest of Western Africa
122	Rest of Central Africa
123	South Central Africa
124	Ethiopia
125	Kenya
126	Madagascar
127	Malawi
128	Mauritius
129	Mozambique
130	Rwanda
131	Tanzania, United Republic of
132	Uganda
133	Zambia
134	Zimbabwe
135	Rest of Eastern Africa
136	Botswana
137	Namibia
138	South Africa
139	Rest of South African Customs Union
140	Rest of the World

## Sheet: Table S5
Table S5. Consumption- and production-based hazardous waste by province.
Name	Consumption-based waste generation (t)	Production-based waste generation (t)	Share of hazardous wastes reused and disposed	Net hazardous wastes (t)	Consumption-based hazardous waste intensity (t per million USD)	Production-based hazardous waste intensity (t per million USD)	GDP per capita (yuan)
Beijing	940609	149939	0.997371	790670	2.44332	0.573791	106497
Tianjin	539087	125748	0.999572	413339	1.7004	0.290602	107960
Hebei	791185	581718	0.985971	209467	1.7296	0.812112	40255
Shanxi	571305	205045	0.97673	366260	1.9428	1.02114	34919
Inner Mongolia	802230	1.55325e+06	0.894727	-751018	2.92376	5.12361	71101
Liaoning	839442	722746	0.98208	116696	1.73283	1.38046	65354
Jilin	788604	986637	0.993864	-198033	2.61513	2.77612	51086
Heilongjiang	644071	325524	0.983082	318547	2.24895	1.77292	39462
Shanghai	542637	569708	0.978558	-27070.6	2.08558	1.20912	103796
Jiangsu	1.59999e+06	2.55315e+06	0.956587	-953155	1.76209	1.10903	87995
Zhejiang	1.7821e+06	1.92111e+06	0.903874	-139012	2.34717	1.8326	77644
Anhui	937095	894323	0.975061	42772.3	2.03698	1.19018	35997
Fujian	445660	373088	0.834044	72572.7	1.16804	0.552692	67966
Jiangxi	456966	713351	0.952773	-256385	1.4172	1.579	36724
Shandong	3.14901e+06	7.57488e+06	0.942941	-4.42587e+06	2.36157	3.29659	64168
Henan	1.47619e+06	743504	0.954983	732684	1.3811	0.57677	39123
Hubei	850265	590017	0.97339	260248	1.22913	0.830036	50654
Hunan	1.77092e+06	2.58515e+06	0.898786	-814230	3.56633	4.59428	42754
Guangdong	1.78737e+06	1.82414e+06	0.97515	-36771	1.43045	0.803271	67503
Guangxi	987404	1.04822e+06	0.958916	-60820.7	2.57162	2.99748	35190
Hainan	175420	40126.8	0.970534	135293	2.56307	1.33578	40818
Chongqing	1.064e+06	452289	0.972846	611712	2.60611	1.23068	52321
Sichuan	1.11094e+06	1.11944e+06	0.983802	-8499.96	1.90585	1.77665	36775
Guizhou	493638	385514	0.986921	108124	2.46705	2.25203	29847
Yunnan	1.70566e+06	2.22997e+06	0.680812	-524306	4.1341	13.9638	28806
Tibet	33920.3	0	0	33920.3	2.61018	0	31999
Shaanxi	1.13723e+06	579603	0.737508	557632	3.06654	1.80742	47626
Gansu	653430	541963	0.673348	111468	4.50624	4.6296	26165
Qinghai	930558	4.99178e+06	0.290542	-4.06122e+06	18.4441	117.806	41252
Ningxia	215667	97535.2	0.948283	118131	5.36541	1.57556	43805
Xinjiang	2.24028e+06	3.28161e+06	0.384322	-1.04133e+06	9.39555	25.1862	40036

## Sheet: Table S6
Table S6. Impacts of trade on hazardous waste generation.
Name	Share of hazardous waste associated with local production for external final demands	Share of hazardous waste associated with local production for internal final demands
Beijing	0.786794	0.213206
Tianjin	0.6995	0.3005
Hebei	0.685585	0.314415
Shanxi	0.633723	0.366277
Inner Mongolia	0.791462	0.208538
Liaoning	0.654251	0.345749
Jilin	0.638944	0.361056
Heilongjiang	0.67826	0.32174
Shanghai	0.86431	0.13569
Jiangsu	0.787696	0.212304
Zhejiang	0.701749	0.298251
Anhui	0.74744	0.25256
Fujian	0.548511	0.451489
Jiangxi	0.703383	0.296617
Shandong	0.633274	0.366726
Henan	0.686397	0.313603
Hubei	0.36542	0.63458
Hunan	0.548411	0.451589
Guangdong	0.74258	0.25742
Guangxi	0.452383	0.547617
Hainan	0.665873	0.334127
Chongqing	0.643162	0.356838
Sichuan	0.403074	0.596926
Guizhou	0.610405	0.389595
Yunnan	0.537438	0.462562
Tibet	1	0
Shaanxi	0.77821	0.22179
Gansu	0.705605	0.294395
Qinghai	0.827978	0.172022
Ningxia	0.814341	0.185659
Xinjiang	0.634038	0.365962

## Sheet: Table S7
Table S7. Hazardous waste per value-added associated with local production for each province's internal and external final demands.
No.	Name	Hazardous waste per value-added associated with local production for external final demands (t per million USD)	Hazardous waste per value-added associated with local production for internal final demands (t per million USD)
1	Beijing	3.22662	2.42887
2	Tianjin	1.29885	1.50469
3	Hebei	3.83532	3.06725
4	Shanxi	3.83378	4.94261
5	Inner Mongolia	18.2446	16.9591
6	Liaoning	8.50547	5.2343
7	Jilin	11.4993	11.6937
8	Heilongjiang	6.31537	6.94389
9	Shanghai	6.2048	5.27844
10	Jiangsu	6.08048	4.7999
11	Zhejiang	10.0015	10.1045
12	Anhui	8.61111	7.09602
13	Fujian	2.27744	3.14747
14	Jiangxi	9.28949	4.94437
15	Shandong	27.6818	15.1215
16	Henan	3.96347	2.4934
17	Hubei	3.57227	2.88045
18	Hunan	19.3835	16.4237
19	Guangdong	4.77068	3.75898
20	Guangxi	10.3928	11.8143
21	Hainan	6.35324	9.41234
22	Chongqing	6.34619	5.84333
23	Sichuan	8.28822	7.01995
24	Guizhou	8.12522	9.02931
25	Yunnan	56.4884	39.805
26	Tibet	0	0
27	Shaanxi	5.90441	3.94204
28	Gansu	25.0754	15.2989
29	Qinghai	489.539	199.643
30	Ningxia	7.38966	7.52869
31	Xinjiang	88.3492	79.8645

## Sheet: Table S8
Table S8. International virtual hazardous waste network.
Global driver	Proivnce hazardous waste generated	Hazardous wastes (t)
United States of America	Shandong	323934
United States of America	Guangdong	231069
United States of America	Jiangsu	206078
United States of America	Zhejiang	156343
United States of America	Qinghai	143253
Japan	Shandong	117758
Japan	Guangdong	75671.7
Japan	Jiangsu	68088.9
United States of America	Hunan	65889.1
United States of America	Yunnan	65461
Slovenia	Shandong	61340.9
Finland	Shandong	60182.1
India	Shandong	57161.5
United States of America	Inner Mongolia	55215.3
United States of America	Xinjiang	54979.2
Japan	Zhejiang	53954.6
Korea, Republic of	Shandong	53665.1
United States of America	Shanghai	49891.4
Japan	Qinghai	49482.2
Canada	Shandong	45929.4
Australia	Shandong	45772.6
Finland	Guangdong	44954.5
Russian Federation	Shandong	42362.3
Finland	Jiangsu	39703.4
Estonia	Shandong	37269.9
Mexico	Shandong	36986
Mexico	Guangdong	35389.7
Brazil	Shandong	34818.8
Slovenia	Guangdong	34635.1
India	Guangdong	34472.6
United States of America	Anhui	33271.1
Korea, Republic of	Guangdong	33189.6
India	Jiangsu	33044
Canada	Guangdong	32282
United States of America	Jiangxi	30941.8
Mexico	Jiangsu	30907.9
India	Qinghai	30816.8
Indonesia	Shandong	30250.9
Slovenia	Jiangsu	30134.4
United States of America	Sichuan	29913.8
Iran, Islamic Republic of	Shandong	29763.3
India	Zhejiang	29691.8
Finland	Zhejiang	29045.6
Korea, Republic of	Jiangsu	28959.1
Hong Kong, Special Administrative Region of China	Shandong	28838
Canada	Jiangsu	27843.6
Finland	Qinghai	26882.1
United States of America	Guangxi	26358.3
United States of America	Liaoning	26240.6
Slovenia	Zhejiang	25480.1
Estonia	Guangdong	25460
Hong Kong, Special Administrative Region of China	Guangdong	25439.3
Hungary	Shandong	25341.3
Russian Federation	Guangdong	25302.1
Australia	Guangdong	25295.6
United States of America	Henan	24748
Thailand	Shandong	24490.6
Russian Federation	Jiangsu	24472.6
Korea, Republic of	Qinghai	24425.3
Saudi Arabia	Shandong	24404.2
Malaysia	Shandong	24374
Viet Nam	Shandong	23417.5
Japan	Hunan	22740.8
United States of America	Hebei	22723.4
Australia	Jiangsu	22641.8
Estonia	Jiangsu	22347.7
Japan	Yunnan	22203.2
Slovenia	Qinghai	22201
United Arab Emirates	Shandong	22198.4
Korea, Republic of	Zhejiang	22033.2
United States of America	Jilin	22020.1
Russian Federation	Zhejiang	21989.9
Taiwan	Shandong	21445.3
Japan	Xinjiang	21205.2
Philippines	Shandong	20811
United States of America	Chongqing	20775.1
Romania	Shandong	20704.2
Canada	Zhejiang	20554.2
Japan	Inner Mongolia	20529.3
Brazil	Guangdong	20383.8
Turkey	Shandong	20219.9
Brazil	Jiangsu	20151.3
Hong Kong, Special Administrative Region of China	Jiangsu	19829.3
Russian Federation	Qinghai	19749.4
Australia	Zhejiang	19517.8
Mexico	Qinghai	19070.1
Canada	Qinghai	18821.2
Mexico	Zhejiang	18588.4
Australia	Qinghai	17848.9
Brazil	Zhejiang	17779.5
Luxembourg	Shandong	17778.8
United States of America	Fujian	17659
Brazil	Qinghai	17602
Japan	Shanghai	17097.5
Estonia	Zhejiang	16969.5
Indonesia	Qinghai	16690.5
Finland	Inner Mongolia	16624.5
Indonesia	Zhejiang	16403.4
Indonesia	Jiangsu	16274.6
United States of America	Shaanxi	16180.9
United Arab Emirates	Guangdong	16044.6
Indonesia	Guangdong	16024.7
United States of America	Hubei	15626.3
Estonia	Qinghai	15542.9
Singapore	Shandong	15402.1
Saudi Arabia	Guangdong	14278.5
Finland	Xinjiang	14242.5
Nigeria	Shandong	14033.7
Thailand	Guangdong	13941.9
United States of America	Gansu	13901.6
Rest of Western Asia	Shandong	13817.8
United Arab Emirates	Jiangsu	13747.2
Hungary	Guangdong	13557.5
India	Yunnan	13267.9
Belgium	Shandong	13140.4
South Africa	Shandong	13090.2
Hungary	Jiangsu	12901.3
Malaysia	Guangdong	12750.5
Thailand	Jiangsu	12730.7
Saudi Arabia	Jiangsu	12664.8
Finland	Hunan	12631.8
Turkey	Guangdong	12561
Thailand	Qinghai	12422.5
United States of America	Guizhou	12242.2
Luxembourg	Guangdong	12219.2
Pakistan	Shandong	12212.1
Hong Kong, Special Administrative Region of China	Qinghai	12183.8
Finland	Yunnan	12137.7
Hong Kong, Special Administrative Region of China	Zhejiang	12023.2
Romania	Guangdong	11997.4
India	Hunan	11955
Malaysia	Jiangsu	11841.2
Hungary	Zhejiang	11836.8
Korea, Republic of	Hunan	11728.3
Turkey	Jiangsu	11691.9
Hong Kong, Special Administrative Region of China	Liaoning	11669.7
Japan	Anhui	11571.4
Malaysia	Qinghai	11467
Malaysia	Zhejiang	11417
Viet Nam	Zhejiang	11405.1
Russian Federation	Inner Mongolia	11307.4
Saudi Arabia	Qinghai	11261.7
Thailand	Zhejiang	11239.6
India	Inner Mongolia	11199.6
Taiwan	Guangdong	11160.8
Iran, Islamic Republic of	Zhejiang	11138.2
Romania	Jiangsu	11105.7
Hungary	Qinghai	11015.7
Slovenia	Hunan	11013.7
Iran, Islamic Republic of	Qinghai	11006.7
India	Xinjiang	10953
Iran, Islamic Republic of	Guangdong	10872.7
Viet Nam	Qinghai	10846
Korea, Republic of	Xinjiang	10682.3
Korea, Republic of	Yunnan	10645.9
Viet Nam	Guangdong	10637.3
Saudi Arabia	Zhejiang	10511.6
Taiwan	Qinghai	10500.3
Viet Nam	Jiangsu	10486.6
Korea, Republic of	Inner Mongolia	10454.4
Japan	Jiangxi	10400.5
United Arab Emirates	Qinghai	10314.5
Luxembourg	Jiangsu	10187.3
Slovenia	Yunnan	10151.5
Japan	Sichuan	10116.1
Taiwan	Jiangsu	10104.3
Russian Federation	Xinjiang	10071.6
Malta	Shandong	10059
Romania	Zhejiang	9981.82
Chile	Shandong	9889.04
United Arab Emirates	Zhejiang	9861.53
Rest of East Asia	Shandong	9771.17
Turkey	Zhejiang	9748.76
India	Shanghai	9660.86
Slovenia	Xinjiang	9590.8
Turkey	Qinghai	9566.65
Iran, Islamic Republic of	Jiangsu	9519.12
Finland	Shanghai	9498.09
Slovenia	Inner Mongolia	9481.94
Japan	Liaoning	9425.3
Japan	Guangxi	9362.16
Rest of Caribbean	Liaoning	9255.4
Canada	Hunan	9244.9
United States of America	Heilongjiang	9196.56
Philippines	Qinghai	9107.71
Romania	Qinghai	8887.12
Russian Federation	Hunan	8794.46
Egypt	Shandong	8737.54
Russian Federation	Yunnan	8680.9
Canada	Yunnan	8680.81
Singapore	Guangdong	8617.33
Mexico	Hunan	8611.92
Mexico	Yunnan	8591.58
Taiwan	Zhejiang	8586.06
Colombia	Shandong	8524.18
Bangladesh	Shandong	8499.51
Kazakhstan	Shandong	8474.52
Philippines	Zhejiang	8441.36
Australia	Hunan	8417.6
Rest of North Africa	Shandong	8390.57
Japan	Henan	8341.74
Japan	Jilin	8314.6
Spain	Shandong	8245.52
Australia	Yunnan	8097.63
Israel	Shandong	7881.73
Peru	Shandong	7777.07
Japan	Hebei	7745.95
Brazil	Yunnan	7743.32
Korea, Republic of	Shanghai	7696.48
South Africa	Guangdong	7649.66
Argentina	Shandong	7626.89
Singapore	Jiangsu	7616.77
Slovenia	Shanghai	7613.86
Canada	Inner Mongolia	7525.39
Canada	Xinjiang	7437.7
Indonesia	Yunnan	7361.21
Estonia	Hunan	7316.64
Brazil	Hunan	7300.78
Luxembourg	Zhejiang	7269.44
Slovakia	Shandong	7221
Mexico	Inner Mongolia	7216.73
South Africa	Jiangsu	7140.07
Estonia	Yunnan	6996.37
Spain	Guangdong	6977.12
Nigeria	Zhejiang	6970.46
Mexico	Shanghai	6969.72
Japan	Chongqing	6941.03
Australia	Xinjiang	6899
Philippines	Jiangsu	6889.7
Indonesia	Hunan	6884.92
United States of America	Tianjin	6881.54
Malta	Guangdong	6857.37
Belgium	Guangdong	6776.68
Belgium	Zhejiang	6768.42
Philippines	Guangdong	6747.33
Australia	Inner Mongolia	6707.69
Belgium	Jiangsu	6680.86
Estonia	Xinjiang	6678.98
Luxembourg	Qinghai	6655.73
Canada	Shanghai	6653.18
Mexico	Xinjiang	6644.86
Japan	Fujian	6636.34
Rest of Western Asia	Zhejiang	6584.36
United States of America	Beijing	6578.8
New Zealand	Shandong	6559.93
Estonia	Inner Mongolia	6527.07
Saudi Arabia	Inner Mongolia	6522.16
Pakistan	Zhejiang	6521.2
Brazil	Inner Mongolia	6487.06
Finland	Anhui	6372.03
Malta	Jiangsu	6343.41
Singapore	Qinghai	6328.06
Chile	Guangdong	6302.19
Indonesia	Inner Mongolia	6296.41
Russian Federation	Shanghai	6292.7
Brazil	Xinjiang	6251.56
Hong Kong, Special Administrative Region of China	Hunan	6243.58
Nigeria	Qinghai	6229
Belgium	Qinghai	6170.9
Pakistan	Qinghai	6165.06
Rest of Western Asia	Qinghai	6094.83
South Africa	Zhejiang	6073.63
Japan	Shaanxi	6019.69
Australia	Shanghai	6011.75
Chile	Jiangsu	6001.59
Singapore	Zhejiang	5985.18
Spain	Jiangsu	5942.7
Hong Kong, Special Administrative Region of China	Yunnan	5922.62
United States of America	Shanxi	5869.87
Greece	Shandong	5854.8
India	Liaoning	5853.36
Rest of Southeast Asia	Shandong	5837.37
United States of America	Ningxia	5830.98
India	Anhui	5822.1
Finland	Jiangxi	5777.8
Indonesia	Xinjiang	5745.95
Austria	Shandong	5708.04
South Central Africa	Shandong	5680.92
South Africa	Qinghai	5672.86
Estonia	Shanghai	5633.47
Venezuela (Bolivarian Republic of)	Shandong	5627.44
Finland	Sichuan	5583.43
Cyprus	Shandong	5557.46
Brazil	Shanghai	5532.6
Saudi Arabia	Xinjiang	5523.93
India	Jiangxi	5515.35
Nigeria	Jiangsu	5495.11
Iran, Islamic Republic of	Hunan	5455.96
Iran, Islamic Republic of	Xinjiang	5438.26
Saudi Arabia	Hunan	5436.93
Pakistan	Jiangsu	5422.77
India	Sichuan	5381.23
Hong Kong, Special Administrative Region of China	Xinjiang	5368.79
Malta	Zhejiang	5344.06
Korea, Republic of	Liaoning	5281.84
Japan	Hubei	5278.4
Rest of Western Asia	Guangdong	5257.21
Rest of Western Asia	Jiangsu	5252.97
Finland	Liaoning	5248.26
Malaysia	Hunan	5248.12
Thailand	Hunan	5241.92
Slovenia	Anhui	5228.93
Thailand	Yunnan	5193.06
Malaysia	Yunnan	5189.62
Slovenia	Jiangxi	5175.52
Chile	Zhejiang	5171.09
India	Hebei	5170.92
Nigeria	Guangdong	5139.81
Argentina	Jiangsu	5113.18
Hong Kong, Special Administrative Region of China	Inner Mongolia	5081.7
India	Guangxi	5063.01
Argentina	Guangdong	5047.78
Viet Nam	Yunnan	5036.88
Hungary	Yunnan	5012.08
Colombia	Guangdong	4994.3
United Arab Emirates	Hunan	4988.9
Korea, Republic of	Anhui	4978.99
Finland	Guangxi	4963.47
Korea, Republic of	Jiangxi	4959.08
Sweden	Shandong	4931.41
Hungary	Hunan	4929.41
Egypt	Zhejiang	4927.45
Finland	Henan	4921.28
Saudi Arabia	Yunnan	4865.9
Viet Nam	Hunan	4844.37
Peru	Guangdong	4832.7
Malta	Qinghai	4819.17
Japan	Gansu	4805.18
Malaysia	Xinjiang	4804.51
Kenya	Shandong	4800.55
Indonesia	Shanghai	4798.21
Ghana	Shandong	4788.42
Colombia	Jiangsu	4777.26
Iran, Islamic Republic of	Yunnan	4768.28
Korea, Republic of	Hebei	4756.46
Chile	Qinghai	4753.9
Hong Kong, Special Administrative Region of China	Shanghai	4743.23
Thailand	Inner Mongolia	4739.96
Thailand	Xinjiang	4727.58
Romania	Inner Mongolia	4698.55
Pakistan	Guangdong	4693.7
Malaysia	Inner Mongolia	4689.06
Austria	Guangdong	4647.35
Hungary	Xinjiang	4638.61
Kuwait	Shandong	4633.27
Hungary	Inner Mongolia	4605.41
Taiwan	Hunan	4582.8
Slovenia	Sichuan	4579.76
France	Shandong	4560.18
Iran, Islamic Republic of	Inner Mongolia	4523.18
United Arab Emirates	Yunnan	4512.19
Peru	Jiangsu	4499.51
Slovenia	Liaoning	4489.41
Rest of Former Soviet Union	Shandong	4453.72
Mexico	Anhui	4445.38
Canada	Anhui	4424.2
United Arab Emirates	Inner Mongolia	4408.41
Russian Federation	Anhui	4389.42
Korea, Republic of	Sichuan	4381.36
Romania	Xinjiang	4359.21
Rest of North Africa	Guangdong	4356.85
Rest of North Africa	Jiangsu	4346.92
Philippines	Hunan	4335.1
Bangladesh	Zhejiang	4327.23
Rest of North Africa	Zhejiang	4321.43
Canada	Jiangxi	4314.87
Slovakia	Guangdong	4313.09
Taiwan	Inner Mongolia	4308.48
Viet Nam	Xinjiang	4291.73
Egypt	Qinghai	4290.11
Colombia	Qinghai	4288.8
Finland	Hebei	4272.14
Japan	Guizhou	4270.67
Taiwan	Yunnan	4234.4
Rest of North Africa	Qinghai	4218.54
Turkey	Yunnan	4213.72
Finland	Jilin	4203.83
Colombia	Zhejiang	4200.05
Slovenia	Guangxi	4195.83
Turkey	Hunan	4191.24
Viet Nam	Inner Mongolia	4183.02
Ecuador	Shandong	4161.57
Korea, Republic of	Guangxi	4159.1
Rest of East Asia	Guangdong	4136.39
United Arab Emirates	Xinjiang	4129.3
Finland	Fujian	4129.06
India	Henan	4110.57
Argentina	Zhejiang	4109.72
Egypt	Jiangsu	4107.72
Mexico	Sichuan	4091.92
Mexico	Jiangxi	4053.74
Denmark	Shandong	4031.93
Spain	Zhejiang	4020.59
Argentina	Qinghai	4020.07
Kazakhstan	Zhejiang	4001.68
Australia	Jiangxi	3991.36
Taiwan	Xinjiang	3990.1
Austria	Jiangsu	3987.37
Philippines	Yunnan	3981.23
India	Jilin	3971.32
Canada	Sichuan	3960.39
Korea, Republic of	Henan	3941.88
Romania	Hunan	3935.95
Russian Federation	Jiangxi	3933.67
Romania	Yunnan	3932.88
Australia	Anhui	3911.85
Finland	Chongqing	3901.47
Rest of Oceania	Shandong	3849.02
Spain	Qinghai	3843.49
Slovakia	Jiangsu	3820.59
Croatia	Shandong	3819.06
Bangladesh	Qinghai	3807.26
Peru	Qinghai	3802.83
Russian Federation	Sichuan	3743.4
Rest of Southeast Asia	Qinghai	3742.82
Egypt	Guangdong	3735.28
Ukraine	Shandong	3728.07
Slovenia	Henan	3694
Mexico	Henan	3688.25
Mexico	Liaoning	3679.95
Slovenia	Jilin	3666.68
Peru	Zhejiang	3632.65
Estonia	Anhui	3631.34
Qatar	Shandong	3613.95
Rest of Caribbean	Shandong	3613.9
Russian Federation	Guangxi	3611.61
Israel	Guangdong	3602.94
Israel	Zhejiang	3593.43
Hungary	Shanghai	3589.73
Thailand	Shanghai	3587.9
Russian Federation	Liaoning	3587.2
Brazil	Anhui	3571.3
Turkey	Inner Mongolia	3559.72
Estonia	Liaoning	3553.14
Japan	Heilongjiang	3537.38
Slovenia	Hebei	3534.23
Canada	Liaoning	3529.26
Kazakhstan	Jiangsu	3521.53
United Arab Emirates	Shanghai	3510.33
India	Chongqing	3506.74
Korea, Republic of	Jilin	3486.99
Iran, Islamic Republic of	Liaoning	3482.16
Australia	Sichuan	3476.55
Israel	Jiangsu	3465.77
Canada	Guangxi	3464.3
Brazil	Liaoning	3457.1
Turkey	Xinjiang	3432.61
Kazakhstan	Guangdong	3425.23
Slovakia	Zhejiang	3418.3
Estonia	Jiangxi	3414.41
Canada	Henan	3409.47
Saudi Arabia	Shanghai	3400.81
Australia	Liaoning	3399.04
New Zealand	Guangdong	3381.78
Mexico	Guangxi	3367.79
Jordan	Shandong	3363.06
Philippines	Inner Mongolia	3362.44
Finland	Shaanxi	3350.49
Indonesia	Liaoning	3342.16
Luxembourg	Hunan	3336.04
Bangladesh	Jiangsu	3329.17
Belarus	Shandong	3319.85
Brazil	Jiangxi	3300.56
Russian Federation	Hebei	3297.16
Sri Lanka	Shandong	3271.86
Israel	Qinghai	3266.38
Australia	Guangxi	3260.16
Luxembourg	Xinjiang	3256.27
Malaysia	Shanghai	3246.4
Rest of East Asia	Qinghai	3230.99
Philippines	Xinjiang	3225.82
Oman	Shandong	3224.89
Kazakhstan	Qinghai	3224.42
Estonia	Sichuan	3221.09
Rest of Eastern Africa	Shandong	3203.06
Singapore	Hunan	3182.43
Russian Federation	Jilin	3179.55
Tanzania, United Republic of	Shandong	3175.2
Brazil	Sichuan	3168.42
Viet Nam	Shanghai	3155.47
Indonesia	Hebei	3143.12
Rest of East Asia	Jiangsu	3134.58
Russian Federation	Henan	3129.54
Iran, Islamic Republic of	Shanghai	3115.3
Slovenia	Chongqing	3113.22
Canada	Hebei	3097.64
New Zealand	Jiangsu	3060.58
Slovenia	Fujian	3042.37
Luxembourg	Inner Mongolia	3041.2
Indonesia	Jiangxi	3015.59
Turkey	Shanghai	3011.26
Brazil	Guangxi	3003.87
Korea, Republic of	Fujian	2990.45
Romania	Shanghai	2987.63
Bangladesh	Guangdong	2985.26
Brazil	Hebei	2983.21
Russian Federation	Fujian	2983.09
Indonesia	Anhui	2981.85
Mexico	Chongqing	2975.44
Rest of East Asia	Zhejiang	2971.06
India	Shaanxi	2962.61
Mexico	Hebei	2954.16
Slovakia	Qinghai	2950.63
Finland	Hubei	2944
Venezuela (Bolivarian Republic of)	Jiangsu	2935.36
Venezuela (Bolivarian Republic of)	Guangdong	2929.23
Viet Nam	Liaoning	2917.06
Panama	Shandong	2916.75
Luxembourg	Yunnan	2915.35
Estonia	Guangxi	2899.31
Korea, Republic of	Chongqing	2899.28
Australia	Hebei	2894
Denmark	Guangdong	2889.22
Kuwait	Guangdong	2881.64
Canada	Jilin	2879.33
Cyprus	Guangdong	2879.08
Netherlands	Shandong	2871.41
Austria	Zhejiang	2856.74
Korea, Republic of	Shaanxi	2844.55
Hong Kong, Special Administrative Region of China	Jiangxi	2843.17
Taiwan	Shanghai	2840.21
Venezuela (Bolivarian Republic of)	Qinghai	2838.37
Singapore	Yunnan	2831.15
Hong Kong, Special Administrative Region of China	Anhui	2821.37
Rest of Western Asia	Hunan	2807.6
Australia	Henan	2805.35
Rest of Southeast Asia	Guangdong	2795.21
Finland	Gansu	2792.48
Nigeria	Yunnan	2784.71
India	Fujian	2781.1
Belgium	Yunnan	2769.27
Canada	Chongqing	2760.31
New Zealand	Zhejiang	2745.3
Cyprus	Jiangsu	2727.02
Rest of Southeast Asia	Jiangsu	2725.38
Singapore	Inner Mongolia	2725.27
Estonia	Henan	2712.65
South Central Africa	Qinghai	2710.72
Pakistan	Yunnan	2708.7
Rest of Western Asia	Yunnan	2703.18
Australia	Jilin	2700.49
Indonesia	Guangxi	2687.47
Nigeria	Hunan	2679.91
Venezuela (Bolivarian Republic of)	Zhejiang	2677.01
Singapore	Xinjiang	2672.93
Slovenia	Shaanxi	2666.79
Indonesia	Sichuan	2657.69
India	Hubei	2651.08
Rest of Western Africa	Shandong	2630.37
Sweden	Guangdong	2629.87
Austria	Qinghai	2627.54
Croatia	Guangdong	2588.52
Hong Kong, Special Administrative Region of China	Sichuan	2581.49
Cyprus	Zhejiang	2578.89
Morocco	Shandong	2576.51
Japan	Beijing	2562.26
South Africa	Hunan	2560.24
Belgium	Hunan	2555.68
Rest of Western Asia	Xinjiang	2552.87
Luxembourg	Shanghai	2550.37
Brazil	Henan	2549.71
Mexico	Jilin	2547.47
Russian Federation	Chongqing	2545.49
Kuwait	Jiangsu	2540.93
Pakistan	Hunan	2523.87
New Zealand	Qinghai	2520.48
India	Guizhou	2518.46
South Africa	Yunnan	2517.92
Estonia	Hebei	2494.8
Kyrgyztan	Shandong	2469.32
Brazil	Jilin	2457.91
Iran, Islamic Republic of	Jiangxi	2432.63
Denmark	Jiangsu	2425.89
Rest of North Africa	Inner Mongolia	2425.37
Nigeria	Xinjiang	2422.54
South Central Africa	Zhejiang	2422.4
Hong Kong, Special Administrative Region of China	Henan	2422.17
Canada	Fujian	2421.5
Rest of Western Asia	Inner Mongolia	2420.96
South Central Africa	Inner Mongolia	2417.26
Estonia	Jilin	2413.63
Rest of Southeast Asia	Zhejiang	2399.18
Japan	Tianjin	2385.71
Slovenia	Hubei	2381.11
Ethiopia	Shandong	2370.55
Australia	Chongqing	2367.94
France	Guangdong	2367.78
Senegal	Shandong	2367.65
Hungary	Liaoning	2366.97
India	Gansu	2358.95
Thailand	Liaoning	2356.91
Hungary	Anhui	2355.52
Kenya	Zhejiang	2353.49
South Africa	Xinjiang	2353.08
Sweden	Jiangsu	2334.25
Saudi Arabia	Jiangxi	2323.73
Thailand	Jiangxi	2322.59
Belarus	Guangdong	2319.07
Greece	Guangdong	2317.7
Croatia	Jiangsu	2315.16
Malaysia	Jiangxi	2313.11
Hong Kong, Special Administrative Region of China	Guangxi	2297.96
Belgium	Inner Mongolia	2293.55
Korea, Republic of	Hubei	2289.35
Belgium	Xinjiang	2275.85
Korea, Republic of	Gansu	2269.92
Philippines	Shanghai	2257.9
South Africa	Inner Mongolia	2252.38
Nigeria	Inner Mongolia	2250.04
Russian Federation	Shaanxi	2248.31
Chile	Hunan	2248.08
Sweden	Zhejiang	2247.42
Indonesia	Henan	2245.44
Cyprus	Qinghai	2244.96
Estonia	Chongqing	2244.93
Thailand	Anhui	2242.22
Saudi Arabia	Liaoning	2239.11
Saudi Arabia	Hebei	2238.38
Ecuador	Guangdong	2227.23
Saudi Arabia	Anhui	2223.11
Hungary	Jiangxi	2220.67
Finland	Guizhou	2218.23
Mexico	Hubei	2214.8
Rest of Europe	Shandong	2202.33
Malaysia	Liaoning	2200.66
France	Jiangsu	2196.66
Canada	Shaanxi	2191.57
Malaysia	Anhui	2187.82
United Arab Emirates	Anhui	2185.65
Thailand	Hebei	2164.95
United Arab Emirates	Jiangxi	2160.26
Pakistan	Inner Mongolia	2149.11
Philippines	Liaoning	2147.73
Malta	Yunnan	2146.59
Slovenia	Gansu	2144.29
Belarus	Jiangsu	2123.76
Brazil	Chongqing	2120.5
Malaysia	Hebei	2120.28
Ecuador	Jiangsu	2119.52
Rest of Former Soviet Union	Qinghai	2116.18
Kuwait	Qinghai	2115.5
Rest of North Africa	Xinjiang	2113.49
Chile	Yunnan	2112.98
Indonesia	Jilin	2108.64
Viet Nam	Jiangxi	2105.37
South Central Africa	Guangdong	2102.51
Canada	Hubei	2100.23
Kazakhstan	Inner Mongolia	2098.69
Ecuador	Qinghai	2089.95
Mexico	Fujian	2084.96
Kenya	Qinghai	2084.81
Singapore	Shanghai	2077.32
Ukraine	Guangdong	2072.11
United Arab Emirates	Liaoning	2071.41
Australia	Fujian	2070.63
South Central Africa	Jiangsu	2069.34
Malta	Hunan	2068.65
Iran, Islamic Republic of	Hebei	2067.91
Japan	Shanxi	2067.77
Hong Kong, Special Administrative Region of China	Hebei	2060.17
Mexico	Shaanxi	2057.27
Rest of Central Africa	Shandong	2053.45
Japan	Ningxia	2048.54
Guatemala	Shandong	2044.14
Viet Nam	Hebei	2042.1
Sweden	Qinghai	2033.5
Viet Nam	Anhui	2033.02
Hungary	Sichuan	2031.13
Estonia	Fujian	2022.35
Iran, Islamic Republic of	Anhui	2017.76
Ukraine	Jiangsu	2005.16
Romania	Anhui	2003.86
Philippines	Hebei	2001.36
United Arab Emirates	Hebei	2001.16
Viet Nam	Guangxi	2000.56
Greece	Jiangsu	1997.06
Thailand	Sichuan	1987.35
United Arab Emirates	Sichuan	1983.33
Qatar	Guangdong	1982.26
Puerto Rico	Shandong	1978.03
Mexico	Gansu	1970.25
Slovenia	Guizhou	1969.71
Pakistan	Xinjiang	1963.7
Australia	Shaanxi	1962.93
Hungary	Guangxi	1962.89
Turkey	Anhui	1961.81
Taiwan	Jiangxi	1958.93
Taiwan	Liaoning	1954.64
Saudi Arabia	Sichuan	1952.64
Rest of North Africa	Hunan	1946.57
Kuwait	Zhejiang	1946.12
Thailand	Guangxi	1943.42
Ghana	Zhejiang	1943.16
Malaysia	Guangxi	1940.85
Turkey	Jiangxi	1935.38
France	Zhejiang	1933.6
Estonia	Shaanxi	1926.64
Russian Federation	Hubei	1921.78
Iran, Islamic Republic of	Guangxi	1921.08
Romania	Liaoning	1917.66
Canada	Gansu	1913.77
India	Heilongjiang	1896.14
Colombia	Hunan	1894.69
Malaysia	Sichuan	1892.09
South Africa	Shanghai	1888.53
Hungary	Hebei	1886.18
Colombia	Yunnan	1882.28
France	Qinghai	1875.46
Ukraine	Zhejiang	1875.23
Malta	Xinjiang	1875.02
Ghana	Qinghai	1867.85
Cambodia	Shandong	1864.36
Belgium	Shanghai	1860.33
Russian Federation	Gansu	1858.97
Saudi Arabia	Guangxi	1857.98
Hong Kong, Special Administrative Region of China	Chongqing	1857.93
Kenya	Jiangsu	1854.95
Chile	Inner Mongolia	1852
Rest of Former Soviet Union	Zhejiang	1851.28
Taiwan	Hebei	1849.07
South Central Africa	Xinjiang	1847.06
Egypt	Yunnan	1843.14
Rest of North Africa	Yunnan	1840.69
Malta	Inner Mongolia	1835.61
Taiwan	Anhui	1834
Denmark	Zhejiang	1820.21
Mozambique	Shandong	1816.63
Kenya	Guangdong	1813.99
Tanzania, United Republic of	Zhejiang	1812.38
Korea, Republic of	Guizhou	1809.97
Australia	Hubei	1801.6
Ecuador	Zhejiang	1797.03
Cameroon	Shandong	1795.89
Spain	Hunan	1795.11
Brazil	Shaanxi	1793.08
Greece	Zhejiang	1791.19
Philippines	Jiangxi	1789.1
Hong Kong, Special Administrative Region of China	Jilin	1786.12
Romania	Jiangxi	1785.9
Nigeria	Shanghai	1774.75
Turkey	Liaoning	1772.18
Croatia	Zhejiang	1771.42
Turkey	Sichuan	1767.77
Chile	Xinjiang	1765.53
Argentina	Yunnan	1765.46
Egypt	Hunan	1759.04
Finland	Heilongjiang	1758.96
Romania	Sichuan	1753.76
Kyrgyztan	Zhejiang	1750.31
Rest of Former Soviet Union	Guangdong	1747.43
Thailand	Henan	1746.85
Peru	Hunan	1746.1
Spain	Yunnan	1744.37
Brazil	Fujian	1743.81
Saudi Arabia	Henan	1742.25
United Arab Emirates	Henan	1740.51
Belarus	Zhejiang	1738.48
United Arab Emirates	Guangxi	1732.3
Kazakhstan	Xinjiang	1730.84
Croatia	Qinghai	1727.32
Ukraine	Qinghai	1725.37
Viet Nam	Sichuan	1720.75
Rest of Oceania	Qinghai	1720.53
Rest of Former Soviet Union	Jiangsu	1715.91
Rest of East Asia	Xinjiang	1705.56
Malaysia	Henan	1702.36
Hungary	Jilin	1695.06
Estonia	Hubei	1694.44
Qatar	Jiangsu	1683.25
Indonesia	Chongqing	1682.24
Russian Federation	Guizhou	1677.91
Rest of East Asia	Hunan	1674.91
Tanzania, United Republic of	Qinghai	1673.95
Bangladesh	Yunnan	1667
Peru	Yunnan	1665.59
Tajikistan	Shandong	1665.28
Pakistan	Shanghai	1663.49
Rest of Caribbean	Qinghai	1661.1
Germany	Shandong	1660.53
Luxembourg	Anhui	1659.78
Hungary	Henan	1659.45
Iran, Islamic Republic of	Sichuan	1657.69
United States of America	Hainan	1643.7
Poland	Shandong	1637.4
Denmark	Qinghai	1635.53
Rest of Eastern Africa	Zhejiang	1635.24
Rest of Western Asia	Shanghai	1634.35
Panama	Zhejiang	1633.02
Belarus	Qinghai	1631.32
Australia	Gansu	1629.68
Romania	Guangxi	1629
Turkey	Guangxi	1624.42
Turkey	Hebei	1623.15
Egypt	Xinjiang	1618.91
Rest of Oceania	Jiangsu	1608.13
Argentina	Hunan	1603.49
Uruguay	Shandong	1598.78
Greece	Qinghai	1594.35
Malta	Shanghai	1591.97
Brazil	Hubei	1591.94
Kazakhstan	Hunan	1586.83
Hong Kong, Special Administrative Region of China	Shaanxi	1581.69
Taiwan	Sichuan	1581.24
Colombia	Inner Mongolia	1580.16
Malaysia	Jilin	1580.02
Morocco	Guangdong	1577.64
Indonesia	Shaanxi	1577.37
Bangladesh	Hunan	1573.95
Rest of Caribbean	Zhejiang	1573.67
Egypt	Inner Mongolia	1572.69
Canada	Guizhou	1571.1
Viet Nam	Jilin	1570.69
Taiwan	Guangxi	1560.97
Sri Lanka	Zhejiang	1559.95
Slovenia	Heilongjiang	1550.96
Korea, Republic of	Heilongjiang	1546.31
Paraguay	Shandong	1544.83
Rest of Caribbean	Jiangsu	1544.46
Oman	Qinghai	1543.93
Thailand	Jilin	1540.62
Australia	Guizhou	1538.78
Indonesia	Fujian	1538.53
Saudi Arabia	Jilin	1537.31
Estonia	Gansu	1537.03
Spain	Inner Mongolia	1535.25
Rest of Southeast Asia	Hunan	1532.75
Philippines	Anhui	1528.9
Rest of Oceania	Zhejiang	1527.85
Colombia	Xinjiang	1527.03
Rest of Oceania	Guangdong	1525.43
Bangladesh	Xinjiang	1516.01
Bahrain	Shandong	1515.8
Chile	Shanghai	1515.42
Luxembourg	Jiangxi	1514.07
Spain	Xinjiang	1510.19
Saudi Arabia	Fujian	1507.79
Rest of North Africa	Liaoning	1506.37
Mexico	Guizhou	1504.41
Viet Nam	Henan	1503.34
Iran, Islamic Republic of	Jilin	1499.41
Brazil	Gansu	1497.1
Hong Kong, Special Administrative Region of China	Fujian	1492.81
Philippines	Guangxi	1491.33
Jordan	Zhejiang	1488.43
Dominican Republic P	Shandong	1481.71
Iran, Islamic Republic of	Henan	1478.17
Morocco	Jiangsu	1477.89
Qatar	Qinghai	1476.37
Rest of Eastern Africa	Qinghai	1475.36
Turkey	Henan	1471.92
Sri Lanka	Qinghai	1470.33
Taiwan	Henan	1470.33
Ghana	Guangdong	1467.92
Singapore	Liaoning	1466.03
Panama	Qinghai	1465.11
Romania	Jilin	1460.12
Peru	Inner Mongolia	1458.16
Ghana	Jiangsu	1457.59
Brazil	Guizhou	1456.53
Netherlands	Guangdong	1452.91
Israel	Hunan	1452.2
Argentina	Inner Mongolia	1445.13
Israel	Yunnan	1443.15
Mongolia	Shandong	1442.91
Hong Kong, Special Administrative Region of China	Hubei	1442.12
Romania	Hebei	1438.83
Luxembourg	Sichuan	1434.21
Costa Rica	Shandong	1429.97
Germany	Guangdong	1428.77
Lithuania	Shandong	1419.23
Kazakhstan	Yunnan	1415.54
United Arab Emirates	Jilin	1414.94
Spain	Shanghai	1408.06
Tanzania, United Republic of	Jiangsu	1403.65
Slovakia	Xinjiang	1400.66
Slovakia	Hunan	1398.76
Netherlands	Jiangsu	1394.12
Qatar	Zhejiang	1393.33
Slovakia	Inner Mongolia	1391.73
Rest of Western Africa	Zhejiang	1390.5
Puerto Rico	Guangdong	1388.37
Rest of East Asia	Yunnan	1382.39
Venezuela (Bolivarian Republic of)	Hunan	1379.03
Finland	Beijing	1375.19
India	Ningxia	1372.37
Israel	Xinjiang	1370.31
Luxembourg	Liaoning	1369.88
Sri Lanka	Jiangsu	1369.17
Finland	Tianjin	1368.98
Indonesia	Gansu	1366.31
Peru	Xinjiang	1363.8
Singapore	Jiangxi	1363.49
Malaysia	Fujian	1362.34
Argentina	Shanghai	1362.29
Morocco	Zhejiang	1361.91
Romania	Henan	1358.86
Sri Lanka	Guangdong	1357.2
Ethiopia	Zhejiang	1354.39
Rest of Caribbean	Guangdong	1351.94
Slovakia	Yunnan	1351.05
Panama	Jiangsu	1350.63
United Arab Emirates	Chongqing	1349.76
Argentina	Xinjiang	1349.28
Hungary	Chongqing	1345.92
Hungary	Fujian	1343.59
Rest of Southeast Asia	Yunnan	1339.21
Philippines	Sichuan	1329.2
Estonia	Guizhou	1315.12
Netherlands	Zhejiang	1312.69
Singapore	Anhui	1310.67
Hungary	Shaanxi	1307.28
Hong Kong, Special Administrative Region of China	Gansu	1306.43
Indonesia	Hubei	1304.65
Thailand	Chongqing	1304.17
Lao PDR	Shandong	1298.46
Brunei Darussalam	Shandong	1297.87
Bangladesh	Inner Mongolia	1297.42
Saudi Arabia	Chongqing	1297.02
Turkey	Jilin	1293.23
Iran, Islamic Republic of	Fujian	1292.19
Russian Federation	Heilongjiang	1291.4
Colombia	Shanghai	1291.08
Israel	Inner Mongolia	1287.85
Rest of Eastern Africa	Jiangsu	1287.32
South Central Africa	Hunan	1280.16
Venezuela (Bolivarian Republic of)	Yunnan	1276.2
Iran, Islamic Republic of	Shaanxi	1275.93
Ethiopia	Qinghai	1272.74
Romania	Fujian	1271.67
Jordan	Qinghai	1270.83
Tanzania, United Republic of	Guangdong	1269.03
Rest of Western Asia	Liaoning	1268.66
Oman	Guangdong	1266.08
Germany	Jiangsu	1265.83
Panama	Guangdong	1263.75
India	Beijing	1262.44
Indonesia	Guizhou	1260.91
Korea, Republic of	Beijing	1258.35
Rest of Western Africa	Qinghai	1255.94
Belgium	Anhui	1254.67
Luxembourg	Guangxi	1254.39
Netherlands	Qinghai	1253.02
Benin	Shandong	1252.21
South Africa	Anhui	1251.76
Belgium	Liaoning	1250.78
India	Shanxi	1249.7
Côte d'Ivoire	Shandong	1245.96
Philippines	Jilin	1243.38
Cyprus	Inner Mongolia	1240.73
Puerto Rico	Jiangsu	1239.4
United Arab Emirates	Fujian	1238.24
Austria	Hunan	1237.73
Jordan	Jiangsu	1237.53
Luxembourg	Henan	1235.07
Taiwan	Jilin	1234.77
Jordan	Guangdong	1232.95
Oman	Zhejiang	1230.66
Rest of Western Asia	Jiangxi	1230.14
Malaysia	Chongqing	1229.7
Thailand	Fujian	1226.82
Thailand	Shaanxi	1226.06
Nigeria	Jiangxi	1223.99
Rest of Western Africa	Jiangsu	1215.95
Morocco	Qinghai	1214.46
Latvia	Shandong	1213.12
Austria	Yunnan	1207.75
Rest of Western Asia	Hebei	1206.77
Greece	Xinjiang	1205.54
Rest of North Africa	Shanghai	1203.52
Rest of East Asia	Inner Mongolia	1202.96
Egypt	Shanghai	1202.43
Singapore	Hebei	1202.03
Viet Nam	Shaanxi	1201.37
Rest of Southeast Asia	Inner Mongolia	1198.77
Pakistan	Hebei	1197.59
Nigeria	Liaoning	1194.46
Turkey	Chongqing	1193.85
Belgium	Jiangxi	1192.66
Togo	Shandong	1189.23
Canada	Heilongjiang	1188.38
Saudi Arabia	Shaanxi	1185.86
India	Tianjin	1184.62
Peru	Shanghai	1179.65
Ethiopia	Jiangsu	1178.78
Nigeria	Anhui	1176.67
South Africa	Jiangxi	1172.94
Malaysia	Shaanxi	1171.87
Australia	Heilongjiang	1170.06
Cyprus	Xinjiang	1169.47
Tunisia	Shandong	1168.48
South Central Africa	Yunnan	1168.41
Rest of East Asia	Liaoning	1162.84
Nepal	Shandong	1162.22
Poland	Guangdong	1161.56
Rest of Europe	Guangdong	1160.94
New Zealand	Hunan	1158.74
United Arab Emirates	Shaanxi	1157.81
Romania	Chongqing	1155.47
Norway	Shandong	1153.18
Rest of European Free Trade Association	Shandong	1150.04
Rest of Eastern Africa	Guangdong	1149.99
Viet Nam	Fujian	1147.23
Pakistan	Liaoning	1146.19
Rest of Southeast Asia	Xinjiang	1137.7
Finland	Shanxi	1135.67
Korea, Republic of	Shanxi	1133.69
Belgium	Sichuan	1133.32
South Africa	Liaoning	1132.19
Venezuela (Bolivarian Republic of)	Inner Mongolia	1130.85
Oman	Jiangsu	1128.06
New Zealand	Yunnan	1126.55
Hong Kong, Special Administrative Region of China	Beijing	1123.9
Luxembourg	Jilin	1122.95
Ethiopia	Guangdong	1120.21
Pakistan	Anhui	1115.47
Rest of Western Asia	Anhui	1109.64
Singapore	Sichuan	1105.27
Nigeria	Hebei	1101.8
Philippines	Henan	1101.44
South Africa	Sichuan	1095.4
Pakistan	Jiangxi	1094.76
Brazil	Heilongjiang	1094.42
France	Xinjiang	1094.15
Singapore	Guangxi	1090.93
Nigeria	Guangxi	1088.53
Viet Nam	Chongqing	1088.27
Cyprus	Hunan	1087.7
Austria	Xinjiang	1087.43
Austria	Inner Mongolia	1085.66
Romania	Shaanxi	1083.15
Belgium	Guangxi	1077.58
Taiwan	Shaanxi	1075.21
Korea, Republic of	Tianjin	1072.29
Singapore	Henan	1070.8
Slovenia	Beijing	1069.19
Kuwait	Hunan	1063.05
Iran, Islamic Republic of	Chongqing	1062.03
Kyrgyztan	Jiangsu	1060.33
Taiwan	Fujian	1060.01
Bangladesh	Shanghai	1058.22
Paraguay	Jiangsu	1057.72
Slovenia	Tianjin	1057.44
Bangladesh	Liaoning	1056.3
Luxembourg	Hebei	1056.29
Estonia	Heilongjiang	1054.41
Malaysia	Gansu	1054.32
United Arab Emirates	Hubei	1053.57
Malta	Anhui	1052.23
Greece	Inner Mongolia	1044.12
Poland	Jiangsu	1043.73
Thailand	Gansu	1040.89
Azerbaijan	Shandong	1036.49
Italy	Shandong	1036.48
Mexico	Heilongjiang	1032.88
Bolivia	Shandong	1032.67
Belgium	Hebei	1032.61
Chile	Anhui	1030.14
Rest of Western Asia	Guangxi	1027.85
Finland	Ningxia	1023.14
Hungary	Hubei	1022.8
Israel	Shanghai	1021.42
Uruguay	Jiangsu	1021.16
Slovakia	Shanghai	1020.13
Rest of Former Soviet Union	Hunan	1018
Taiwan	Chongqing	1017.68
Saudi Arabia	Hubei	1016.96
South Africa	Guangxi	1016.13
Paraguay	Guangdong	1013.21
Luxembourg	Chongqing	1012.92
Cyprus	Yunnan	1011.69
Pakistan	Guangxi	1011.5
Thailand	Hubei	1008.31
Guatemala	Zhejiang	1007.07
Sweden	Xinjiang	1006.52
Ecuador	Hunan	1004.65
Guatemala	Qinghai	1004.3
Saudi Arabia	Gansu	1002.73
Rest of Europe	Jiangsu	1002.39
Hungary	Gansu	1000.25
Mexico	Tianjin	993.294
Nigeria	Sichuan	992.41
Pakistan	Sichuan	990.887
Turkey	Fujian	986.236
France	Liaoning	984.143
Iran, Islamic Republic of	Gansu	980.874
Malta	Jiangxi	979.363
Luxembourg	Fujian	974.221
Chile	Jiangxi	973.193
Rest of Western Africa	Guangdong	965.26
New Zealand	Xinjiang	965.159
Indonesia	Heilongjiang	965.057
Tajikistan	Zhejiang	960.053
Malaysia	Hubei	959.871
Sweden	Hunan	959.689
Venezuela (Bolivarian Republic of)	Xinjiang	958.811
Benin	Zhejiang	958.631
Viet Nam	Gansu	957.708
Slovenia	Shanxi	956.777
United Arab Emirates	Gansu	954.76
South Africa	Hebei	950.682
Rest of Central Africa	Qinghai	949.438
Portugal	Shandong	948.741
Rest of Former Soviet Union	Inner Mongolia	948.578
Puerto Rico	Zhejiang	948.269
Turkey	Shaanxi	947.005
El Salvador	Shandong	945.434
Slovenia	Ningxia	944.787
Austria	Shanghai	943.959
Malta	Sichuan	943.945
Rest of Oceania	Hunan	939.725
Luxembourg	Shaanxi	938.663
Uruguay	Guangdong	938.049
Chile	Hebei	937.51
Rest of Europe	Zhejiang	935.832
Rest of East Asia	Shanghai	935.655
New Zealand	Inner Mongolia	934.998
Rest of Western Asia	Sichuan	932.633
Rest of Former Soviet Union	Yunnan	931.347
Canada	Tianjin	930.786
Kuwait	Yunnan	930.612
Belgium	Jilin	927.944
Costa Rica	Guangdong	926.44
Viet Nam	Beijing	923.366
Ecuador	Yunnan	921.432
Nigeria	Jilin	917.145
Hungary	Guizhou	916.787
Kazakhstan	Shanghai	916.146
Latvia	Guangdong	910.521
Chile	Sichuan	909.241
Rest of Central Africa	Guangdong	907.92
Australia	Beijing	906.301
Estonia	Beijing	904.651
Turkey	Hubei	903.962
Taiwan	Gansu	902.22
Kenya	Yunnan	899.367
Rest of Central Africa	Zhejiang	899.299
Russian Federation	Beijing	898.399
Hong Kong, Special Administrative Region of China	Guizhou	897.431
South Africa	Henan	896.092
Sweden	Yunnan	895.579
Azerbaijan	Inner Mongolia	895.249
Chile	Liaoning	894.893
Kenya	Hunan	894.87
Spain	Anhui	894.106
Albania	Shandong	893.774
Kyrgyztan	Qinghai	889.444
Paraguay	Qinghai	888.519
Ghana	Hunan	888.335
Thailand	Guizhou	886.735
Korea, Republic of	Ningxia	885.746
Philippines	Fujian	885.283
Kuwait	Inner Mongolia	883.185
Romania	Hubei	883.035
Costa Rica	Jiangsu	881.981
Rest of South Asia	Shandong	880.72
Canada	Beijing	879.201
Uruguay	Zhejiang	877.159
Singapore	Jilin	877.004
Sweden	Inner Mongolia	876.99
Malta	Liaoning	876.829
South Africa	Jilin	873.765
Argentina	Anhui	873.321
Puerto Rico	Qinghai	869.778
Guatemala	Jiangsu	868.457
Kenya	Xinjiang	866.858
France	Hunan	864.455
Greece	Hunan	864.364
Malta	Guangxi	864.144
Viet Nam	Hubei	864.03
Russian Federation	Tianjin	863.696
Dominican Republic P	Guangdong	863.287
Paraguay	Zhejiang	862.628
Pakistan	Jilin	862.4
Uruguay	Qinghai	860.858
Germany	Qinghai	859.581
Malaysia	Guizhou	859.054
Germany	Zhejiang	854.783
Qatar	Xinjiang	852.909
Sweden	Liaoning	852.775
Rest of Western Asia	Jilin	849.015
Philippines	Shaanxi	848.851
France	Inner Mongolia	847.692
Mexico	Beijing	847.468
Poland	Zhejiang	847.302
Bahrain	Guangdong	845.37
Kuwait	Xinjiang	842.711
Saudi Arabia	Guizhou	842.156
Colombia	Anhui	840.694
Viet Nam	Guizhou	840.505
Turkey	Gansu	839.455
Spain	Jiangxi	837.343
Belgium	Henan	837.072
Iran, Islamic Republic of	Hubei	836.834
Dominican Republic P	Jiangsu	835.809
Rest of Former Soviet Union	Xinjiang	835.572
Venezuela (Bolivarian Republic of)	Shanghai	833.849
Colombia	Jiangxi	833.82
Rest of Europe	Qinghai	832.981
Egypt	Anhui	832.147
Rest of Caribbean	Inner Mongolia	832.036
Rest of North Africa	Anhui	831.453
Georgia	Shandong	829.442
Colombia	Liaoning	826.954
Chile	Guangxi	825.159
Iran, Islamic Republic of	Guizhou	824.594
Ecuador	Inner Mongolia	822.205
Ghana	Yunnan	821.991
Rest of North Africa	Jiangxi	820.417
Rest of Oceania	Inner Mongolia	817.576
Russian Federation	Ningxia	815.678
Spain	Sichuan	814.864
France	Yunnan	814.799
New Zealand	Shanghai	814.687
Lithuania	Jiangsu	813.478
Qatar	Inner Mongolia	810.763
Rest of North Africa	Hebei	809.482
Denmark	Xinjiang	808.383
Colombia	Hebei	806.863
Croatia	Hunan	806.657
Spain	Liaoning	806.445
Taiwan	Hubei	805.464
Rest of Western Asia	Henan	804.974
Romania	Gansu	798.603
Mauritius	Shandong	795.429
Hong Kong, Special Administrative Region of China	Heilongjiang	794.536
Denmark	Inner Mongolia	793.808
Rest of Central Africa	Jiangsu	792.364
Egypt	Liaoning	791.039
Denmark	Hunan	790.388
Singapore	Shaanxi	790.078
Romania	Guizhou	789.733
Australia	Ningxia	788.229
Russian Federation	Shanxi	787.782
United Arab Emirates	Guizhou	784.909
Cambodia	Qinghai	784.675
Australia	Tianjin	784.168
Egypt	Jiangxi	783.86
Canada	Shanxi	782.845
Egypt	Hebei	781.639
Croatia	Yunnan	779.924
Latvia	Jiangsu	779.275
Iran, Islamic Republic of	Beijing	778.855
Malta	Henan	778.671
Nigeria	Henan	777.019
Rest of Southeast Asia	Liaoning	775.695
Estonia	Tianjin	772.537
Bahrain	Jiangsu	771.911
Rest of Caribbean	Hunan	771.834
Turkey	Guizhou	770.723
Belarus	Inner Mongolia	770.035
Chile	Henan	768.422
Luxembourg	Hubei	767.897
Cameroon	Zhejiang	767.088
Hungary	Heilongjiang	766.836
Philippines	Chongqing	766.182
Peru	Anhui	764.838
Argentina	Sichuan	764.837
Mozambique	Qinghai	764.821
Rest of Southeast Asia	Shanghai	763.722
Peru	Jiangxi	763.496
Guinea	Shandong	761.703
Rest of Caribbean	Xinjiang	761.508
Malta	Hebei	760.592
Guatemala	Guangdong	759.758
Rest of Oceania	Yunnan	758.659
Brazil	Beijing	758.538
Poland	Qinghai	758.52
Ireland	Shandong	757.023
Colombia	Sichuan	752.473
Ukraine	Yunnan	751.943
Brazil	Ningxia	751.02
Cambodia	Zhejiang	748.05
Cameroon	Qinghai	748.009
Singapore	Chongqing	745.877
Ukraine	Xinjiang	745.042
South Africa	Chongqing	744.538
Kyrgyztan	Guangdong	744.428
Oman	Hunan	744.378
Egypt	Guangxi	743.455
Viet Nam	Heilongjiang	740.963
Dominican Republic P	Zhejiang	739.54
Cyprus	Shanghai	739.21
Australia	Shanxi	739.105
Argentina	Jiangxi	738.959
Canada	Ningxia	737.499
Singapore	Fujian	737.03
Denmark	Yunnan	736.975
Rest of East Asia	Jiangxi	736.947
Tunisia	Guangdong	735.135
Brazil	Tianjin	729.516
Morocco	Liaoning	728.101
Belarus	Yunnan	727.695
Qatar	Hunan	726.304
Peru	Hebei	725.74
France	Shanghai	723.07
Egypt	Sichuan	721.905
Kenya	Inner Mongolia	721.737
Rest of North Africa	Guangxi	720.892
Chile	Jilin	719.391
Tajikistan	Qinghai	719.256
Tanzania, United Republic of	Yunnan	719.071
Bangladesh	Jiangxi	718.008
Dominican Republic P	Qinghai	717.313
Belgium	Chongqing	717.257
Spain	Henan	717.166
Cambodia	Guangdong	716.929
Belarus	Hunan	716.539
Rest of Caribbean	Yunnan	716.25
Pakistan	Henan	715.993
Kazakhstan	Anhui	715.904
Cameroon	Guangdong	714.387
Lithuania	Qinghai	712.905
Ecuador	Xinjiang	712.309
Malta	Jilin	711.101
Rest of Southeast Asia	Hebei	709.558
Belgium	Fujian	709.072
Colombia	Guangxi	708.633
Mozambique	Zhejiang	707.857
Tunisia	Jiangsu	706.498
Argentina	Guangxi	706.237
Bangladesh	Anhui	704.941
Belarus	Xinjiang	704.413
Brazil	Shanxi	704.083
Panama	Xinjiang	703.324
Iran, Islamic Republic of	Heilongjiang	703.06
Indonesia	Beijing	702.897
Tanzania, United Republic of	Xinjiang	702.666
Rest of Western Asia	Fujian	702.43
Croatia	Inner Mongolia	701.674
Kazakhstan	Jiangxi	701.452
Slovakia	Liaoning	701.377
Rest of Oceania	Xinjiang	701.305
South Africa	Fujian	701.057
Bangladesh	Guangxi	700.392
Mexico	Ningxia	698.284
Lithuania	Zhejiang	698.124
Philippines	Gansu	697.985
Ukraine	Hunan	697.276
Luxembourg	Gansu	696.641
Spain	Guangxi	696.173
Taiwan	Guizhou	695.996
Greece	Yunnan	695.767
Panama	Liaoning	694.747
Thailand	Heilongjiang	694.114
Mozambique	Guangdong	692.732
Costa Rica	Qinghai	691.626
Indonesia	Shanxi	691.567
Togo	Zhejiang	690.75
Tanzania, United Republic of	Hunan	687.544
Philippines	Guizhou	686.974
Sweden	Shanghai	686.276
Bahrain	Zhejiang	685.887
Peru	Sichuan	685.886
Cameroon	Jiangsu	685.58
Costa Rica	Zhejiang	685.481
Peru	Liaoning	685.25
Greece	Shanghai	685.042
Rest of European Free Trade Association	Jiangsu	684.408
Rest of European Free Trade Association	Guangdong	683.815
Ghana	Xinjiang	683.27
Indonesia	Ningxia	682.471
Mexico	Shanxi	681.117
Israel	Anhui	678.737
Rest of North Africa	Sichuan	677.269
Argentina	Liaoning	676.037
Estonia	Shanxi	675.141
Senegal	Guangdong	674.089
Ghana	Inner Mongolia	671.358
Bangladesh	Hebei	671.071
Slovakia	Anhui	669.924
Croatia	Xinjiang	667.094
Israel	Liaoning	666.026
Honduras	Shandong	665.887
Malaysia	Heilongjiang	663.417
Nigeria	Fujian	663.004
Israel	Jiangxi	662.001
Nepal	Zhejiang	659.307
Oman	Xinjiang	659.163
Hong Kong, Special Administrative Region of China	Tianjin	658.689
Oman	Yunnan	656.612
Kuwait	Shanghai	654.963
Lao PDR	Guangdong	654.421
South Central Africa	Shanghai	653.246
South Africa	Shaanxi	652.744
Tajikistan	Jiangsu	652.265
Rest of Eastern Africa	Hunan	651.52
Bahrain	Qinghai	651.325
Saudi Arabia	Heilongjiang	651.305
Lao PDR	Qinghai	649.896
Ukraine	Inner Mongolia	649.794
Egypt	Jilin	649.704
Rest of Eastern Africa	Yunnan	649.512
Senegal	Zhejiang	648.881
Panama	Yunnan	648.775
Singapore	Gansu	647.477
Cambodia	Jiangsu	645.066
Romania	Heilongjiang	644.072
Sri Lanka	Xinjiang	643.103
Philippines	Hubei	642.967
Malta	Chongqing	642.45
Rest of Western Africa	Hunan	641.239
Jamaica	Shandong	640.367
Slovakia	Jiangxi	640.305
Rest of North Africa	Henan	637.463
Rest of European Free Trade Association	Zhejiang	636.287
Ethiopia	Inner Mongolia	636.032
Nigeria	Chongqing	635.428
Panama	Hunan	633.404
Estonia	Ningxia	631.741
Cyprus	Liaoning	631.614
Mozambique	Jiangsu	630.77
Czech Republic	Shandong	628.821
Sri Lanka	Yunnan	628.135
Rest of East Asia	Guangxi	628.056
Senegal	Qinghai	627.669
Denmark	Shanghai	627.534
Peru	Guangxi	627.353
Dominican Republic P	Liaoning	627.12
Qatar	Yunnan	627.11
Lao PDR	Zhejiang	626.828
Colombia	Henan	626.662
Oman	Inner Mongolia	626.013
Benin	Jiangsu	625.947
Lao PDR	Jiangsu	625.372
Côte d'Ivoire	Zhejiang	625.031
Belgium	Shaanxi	624.335
Spain	Hebei	622.517
South Central Africa	Liaoning	622.094
Sri Lanka	Hunan	621.778
Rest of Western Asia	Shaanxi	621.4
Benin	Qinghai	621.102
Tanzania, United Republic of	Inner Mongolia	619.868
Mongolia	Zhejiang	618.592
Nigeria	Shaanxi	618.24
Côte d'Ivoire	Qinghai	617.721
Hong Kong, Special Administrative Region of China	Shanxi	614.104
Rest of East Asia	Anhui	612.116
Chile	Chongqing	610.327
Chile	Fujian	610.226
Jordan	Hunan	609.88
Tunisia	Qinghai	609.495
Tunisia	Zhejiang	608.937
United Arab Emirates	Heilongjiang	608.406
Argentina	Hebei	607.337
Rest of North Africa	Jilin	606.926
Austria	Anhui	605.828
Bangladesh	Sichuan	604.715
Argentina	Henan	604.385
Pakistan	Chongqing	603.952
Indonesia	Tianjin	601.476
Venezuela (Bolivarian Republic of)	Hebei	600.881
Rest of Western Africa	Xinjiang	599.795
Kazakhstan	Liaoning	599.375
Nepal	Jiangsu	597.425
Kazakhstan	Hebei	596.941
Madagascar	Shandong	596.6
Rest of European Free Trade Association	Qinghai	595.607
Norway	Guangdong	595.359
Azerbaijan	Xinjiang	594.959
Kazakhstan	Sichuan	593.011
Kazakhstan	Fujian	592.052
Ecuador	Shanghai	591.713
Kazakhstan	Guangxi	591.662
Tajikistan	Guangdong	591.603
Israel	Sichuan	591.236
Rest of Southeast Asia	Jiangxi	588.561
Singapore	Hubei	585.486
Argentina	Jilin	584.705
Latvia	Inner Mongolia	584.692
Israel	Guangxi	583.997
Norway	Jiangsu	583.425
Austria	Jiangxi	582.697
Zambia	Shandong	581.799
Peru	Henan	581.346
Italy	Jiangsu	580.98
Japan	Hainan	580.895
Ethiopia	Hunan	578.955
Italy	Zhejiang	577.418
Mongolia	Qinghai	576.745
Colombia	Jilin	576.401
Slovakia	Sichuan	575.182
Spain	Chongqing	574.927
Malta	Fujian	573.816
Italy	Guangdong	572.903
Israel	Hebei	572.158
Rest of Western Asia	Chongqing	571.258
Azerbaijan	Guangdong	570.258
Bolivia	Jiangsu	569.832
Rest of East Asia	Hebei	569.323
Philippines	Heilongjiang	568.336
Nepal	Guangdong	566.849
South Central Africa	Hebei	566.721
Rest of Former Soviet Union	Shanghai	566.502
Ethiopia	Yunnan	566.147
Rest of North Africa	Fujian	565.801
Venezuela (Bolivarian Republic of)	Jiangxi	565.17
Venezuela (Bolivarian Republic of)	Liaoning	564.367
Nicaragua	Shandong	563.715
Kenya	Shanghai	563.429
Kazakhstan	Jilin	563.3
Bangladesh	Jilin	563.223
Rest of Eastern Africa	Inner Mongolia	562.49
Luxembourg	Guizhou	561.676
South Africa	Hubei	560.528
Jordan	Yunnan	560.326
Taiwan	Heilongjiang	559.652
Hungary	Beijing	558.793
Netherlands	Hunan	558.049
Netherlands	Yunnan	557.96
Norway	Qinghai	556.168
New Zealand	Jiangxi	555.448
Croatia	Shanghai	555.187
Spain	Jilin	553.123
Turkey	Heilongjiang	552.274
Austria	Sichuan	550.305
Panama	Inner Mongolia	550.293
Rest of Eastern Africa	Xinjiang	550.174
Slovakia	Guangxi	549.852
Bolivia	Guangdong	549.26
Belgium	Hubei	547.699
Argentina	Chongqing	546.489
Ukraine	Shanghai	545.545
Mongolia	Guangdong	544.549
New Zealand	Anhui	543.633
Brunei Darussalam	Guangdong	543.534
Norway	Zhejiang	543.087
Morocco	Yunnan	542.55
Azerbaijan	Qinghai	541.46
Rest of Western Africa	Yunnan	540.609
Latvia	Qinghai	540.374
Pakistan	Fujian	539.543
Belgium	Guizhou	535.787
Rest of Western Africa	Liaoning	535.665
Egypt	Henan	534.064
Sri Lanka	Liaoning	533.529
Belarus	Shanghai	533.171
Azerbaijan	Jiangsu	531.996
Netherlands	Xinjiang	531.993
Venezuela (Bolivarian Republic of)	Anhui	531.831
Côte d'Ivoire	Jiangsu	529.575
Netherlands	Inner Mongolia	529.473
Rest of Western Asia	Gansu	528.893
Trinidad and Tobago P	Shandong	528.182
Pakistan	Shaanxi	528.173
Morocco	Hunan	527.938
Rest of Western Africa	Inner Mongolia	525.635
Nigeria	Guizhou	524.92
South Africa	Gansu	522.786
Iran, Islamic Republic of	Shanxi	522.231
Pakistan	Guizhou	519.768
Rest of East Asia	Sichuan	518.134
Portugal	Jiangsu	517.971
Uganda	Shandong	517.591
Portugal	Zhejiang	516.727
Nigeria	Gansu	516.136
South Central Africa	Jiangxi	515.609
Brunei Darussalam	Zhejiang	514.957
Malta	Shaanxi	514.102
Rest of Southeast Asia	Anhui	513.773
Israel	Jilin	513.334
Portugal	Guangdong	512.229
Sri Lanka	Inner Mongolia	511.313
Zimbabwe	Shandong	510.313
Italy	Qinghai	509.612
Peru	Jilin	509.566
Cyprus	Anhui	509.478
Rest of Caribbean	Shanghai	509.121
Qatar	Shanghai	508.228
Morocco	Xinjiang	507.778
Chile	Shaanxi	505.574
Kenya	Liaoning	505.049
Saudi Arabia	Shanxi	504.44
Rest of East Asia	Jilin	503.843
Austria	Liaoning	503.48
Ethiopia	Xinjiang	501.677
Belgium	Gansu	501.413
Viet Nam	Shanxi	500.71
Colombia	Chongqing	498.804
Senegal	Jiangsu	497.933
Rest of Oceania	Shanghai	496.749
Thailand	Beijing	495.106
Hungary	Shanxi	495.057
Bolivia	Zhejiang	493.955
Thailand	Shanxi	493.596
Slovakia	Henan	493.353
Luxembourg	Heilongjiang	492.189
Austria	Henan	490.984
Slovakia	Hebei	489.313
Albania	Guangdong	488.356
United Arab Emirates	Beijing	486.67
Côte d'Ivoire	Guangdong	485.584
New Zealand	Sichuan	485.491
Latvia	Zhejiang	485.142
Mongolia	Jiangsu	482.603
Malta	Hubei	482.496
Ghana	Shanghai	482.043
Hungary	Tianjin	481.462
Nigeria	Hubei	480.726
Cyprus	Jiangxi	480.575
South Africa	Guizhou	479.844
Malaysia	Beijing	477.261
Kazakhstan	Henan	476.235
Jordan	Inner Mongolia	475.931
Austria	Guangxi	475.834
Thailand	Tianjin	474.572
Saudi Arabia	Beijing	473.686
Portugal	Qinghai	473.571
Rest of Former Soviet Union	Hebei	473.542
Bolivia	Qinghai	473.272
Rest of Western Asia	Guizhou	472.307
Jordan	Xinjiang	472.237
Chile	Hubei	470.571
Egypt	Fujian	470.298
Rest of Central Africa	Xinjiang	469.664
South Central Africa	Anhui	469.293
United Arab Emirates	Shanxi	469.273
United Arab Emirates	Tianjin	469.096
Rest of Central Africa	Hunan	468.864
Slovakia	Jilin	468.567
Pakistan	Hubei	468.406
Lithuania	Guangdong	467.879
Thailand	Ningxia	467.773
Peru	Chongqing	467.394
Spain	Fujian	466.267
Malaysia	Shanxi	464.651
Namibia	Shandong	462.494
El Salvador	Zhejiang	461.006
Rest of North Africa	Chongqing	459.696
Morocco	Inner Mongolia	459.279
Togo	Jiangsu	459.186
Hungary	Ningxia	458.81
Benin	Guangdong	458.579
Ireland	Guangdong	457.411
Ireland	Jiangsu	457.122
Ecuador	Liaoning	456.761
Singapore	Guizhou	456.56
Sri Lanka	Shanghai	454.567
Viet Nam	Ningxia	454.263
Rest of Southeast Asia	Guangxi	454.128
Iran, Islamic Republic of	Ningxia	454.075
Ecuador	Hebei	453.956
Spain	Shaanxi	453.903
Malaysia	Ningxia	453.357
Egypt	Chongqing	453.306
Israel	Henan	453.085
Rest of Former Soviet Union	Liaoning	452.433
Switzerland	Shandong	452.068
New Zealand	Guangxi	451.063
Rest of North Africa	Shaanxi	450.961
Rest of Western Asia	Hubei	450.912
Rest of East Asia	Henan	450.758
Malaysia	Tianjin	449.622
Saudi Arabia	Tianjin	449.428
Albania	Jiangsu	448.762
Malta	Gansu	448.528
Kuwait	Jiangxi	447.931
Venezuela (Bolivarian Republic of)	Guangxi	447.599
Greece	Liaoning	446.067
Rest of Southeast Asia	Henan	446.058
Rest of Oceania	Liaoning	445.8
New Zealand	Liaoning	445.669
Panama	Shanghai	444.112
Bangladesh	Henan	443.37
Philippines	Beijing	441.951
Chile	Gansu	440.652
Azerbaijan	Zhejiang	440.243
Kyrgyztan	Xinjiang	438.887
Venezuela (Bolivarian Republic of)	Henan	437.968
Venezuela (Bolivarian Republic of)	Sichuan	437.688
Tanzania, United Republic of	Shanghai	437.077
Kuwait	Liaoning	437.009
Taiwan	Beijing	436.27
Hong Kong, Special Administrative Region of China	Ningxia	435.608
Rest of Europe	Inner Mongolia	435.544
Colombia	Fujian	434.871
Nepal	Qinghai	434.862
Kuwait	Hebei	434.742
Sweden	Anhui	434.05
Austria	Hebei	433.839
Rest of Europe	Xinjiang	433.751
Spain	Hubei	433.666
Philippines	Shanxi	433.584
South Central Africa	Fujian	433.501
Guatemala	Yunnan	433.295
Pakistan	Gansu	432.941
Iran, Islamic Republic of	Tianjin	432.727
Romania	Beijing	431.517
Lithuania	Hunan	431.032
Togo	Qinghai	430.062
Rest of East Asia	Beijing	429.722
Latvia	Xinjiang	428.806
Kuwait	Anhui	428.364
South Central Africa	Guangxi	428.115
France	Guangxi	427.577
El Salvador	Qinghai	425.321
Rest of Southeast Asia	Sichuan	424.957
Taiwan	Shanxi	424.792
Kyrgyztan	Hunan	423.31
Sweden	Jiangxi	422.588
Brunei Darussalam	Qinghai	421.732
Rest of East Asia	Shaanxi	419.921
Cyprus	Sichuan	419.475
Georgia	Guangdong	419.267
Viet Nam	Tianjin	417.33
Rest of Central Africa	Inner Mongolia	416.247
Kenya	Jiangxi	416.056
Belgium	Heilongjiang	415.715
Saudi Arabia	Ningxia	415.541
Greece	Anhui	415.308
Cyprus	Guangxi	415.092
Guatemala	Hunan	415.02
Colombia	Shaanxi	414.886
Ireland	Zhejiang	414.821
Ecuador	Jiangxi	413.819
Taiwan	Tianjin	413.1
Denmark	Liaoning	412.866
United Kingdom	Shandong	412.111
Brunei Darussalam	Jiangsu	411.856
Albania	Zhejiang	411.364
Netherlands	Shanghai	410.24
El Salvador	Jiangsu	409.903
Argentina	Shaanxi	409.431
Georgia	Zhejiang	409.426
Slovakia	Fujian	409.254
Romania	Tianjin	407.878
Rest of Central Africa	Yunnan	407.529
France	Anhui	407.423
Egypt	Shaanxi	406.371
Malta	Guizhou	404.372
Rest of Eastern Africa	Shanghai	404.274
Czech Republic	Guangdong	403.642
Singapore	Beijing	403.143
Nigeria	Heilongjiang	402.894
Rest of North Africa	Gansu	402.292
Israel	Fujian	401.351
Rest of Western Africa	Shanghai	401.021
Rest of Former Soviet Union	Jiangxi	400.426
Singapore	Heilongjiang	399.933
Rest of Europe	Hunan	399.876
Puerto Rico	Hunan	398.051
France	Beijing	397.388
Argentina	Hubei	396.723
Romania	Shanxi	395.576
Puerto Rico	Yunnan	395.295
Rest of Oceania	Hebei	395.216
Turkey	Tianjin	394.97
Denmark	Anhui	394.519
Cyprus	Hebei	394.484
Peru	Fujian	394.278
Ghana	Jiangxi	394.107
Ireland	Qinghai	393.781
New Zealand	Hebei	393.751
Spain	Gansu	393.618
Norway	Inner Mongolia	392.719
Kenya	Anhui	392.495
Turkey	Ningxia	391.311
Rest of South America	Shandong	390.078
Morocco	Shanghai	389.876
Romania	Ningxia	389.748
Tajikistan	Xinjiang	389.536
Rest of East Asia	Fujian	389.074
Georgia	Jiangsu	388.887
Chile	Guizhou	388.585
Sweden	Guangxi	387.051
Paraguay	Yunnan	386.41
Uruguay	Yunnan	386.017
Slovakia	Shaanxi	385.51
Czech Republic	Jiangsu	384.659
Mozambique	Xinjiang	384.47
Albania	Qinghai	383.825
South Central Africa	Sichuan	383.67
Austria	Chongqing	383.529
Slovakia	Chongqing	383.474
New Zealand	Jilin	383.316
Oman	Shanghai	382.876
Germany	Yunnan	382.819
Bangladesh	Shaanxi	382.606
South Africa	Heilongjiang	382.377
Argentina	Fujian	382.081
Colombia	Hubei	381.462
Kyrgyztan	Yunnan	379.907
Ecuador	Anhui	379.64
El Salvador	Guangdong	378.506
Greece	Jiangxi	378.503
Pakistan	Heilongjiang	378.395
Kazakhstan	Chongqing	377.821
France	Jiangxi	377.166
Ghana	Hebei	376.761
Bangladesh	Chongqing	376.672
Israel	Chongqing	376.597
Cambodia	Hunan	376.251
Croatia	Jiangxi	375.925
United Arab Emirates	Ningxia	375.875
New Zealand	Henan	375.342
Austria	Jilin	374.614
Germany	Hunan	374.058
Kuwait	Sichuan	373.091
Cyprus	Jilin	372.648
Kenya	Hebei	372.588
Georgia	Qinghai	371.884
Rest of Europe	Yunnan	371.086
Croatia	Anhui	370.907
Togo	Guangdong	370.899
Bulgaria	Shandong	370.496
Ukraine	Anhui	370.104
Turkey	Shanxi	369.994
Luxembourg	Tianjin	369.652
Philippines	Ningxia	369.464
Egypt	Guizhou	369.348
Senegal	Hunan	369.152
Israel	Shaanxi	368.954
Rest of Western Asia	Heilongjiang	368.744
Honduras	Qinghai	368.403
Peru	Shaanxi	368.066
South Central Africa	Jilin	366.372
Bangladesh	Fujian	365.748
Cyprus	Henan	365.645
Uruguay	Hunan	365.502
Luxembourg	Beijing	365.117
Ethiopia	Shanghai	365.004
Kenya	Guangxi	364.927
Rest of Eastern Africa	Liaoning	363.73
Rest of Former Soviet Union	Anhui	363.468
Colombia	Gansu	362.989
Honduras	Jiangsu	362.881
Rest of Southeast Asia	Jilin	362.356
Honduras	Guangdong	362.206
Sweden	Sichuan	361.233
Cambodia	Xinjiang	361.022
Turkey	Beijing	360.385
Oman	Hebei	360.049
Denmark	Jiangxi	359.928
Kazakhstan	Shaanxi	359.297
Jordan	Shanghai	357.416
Peru	Hubei	356.997
Sweden	Hebei	356.963
South Central Africa	Henan	355.95
Venezuela (Bolivarian Republic of)	Jilin	354.646
Kyrgyztan	Inner Mongolia	354.644
Ghana	Liaoning	352.531
Rest of Oceania	Jiangxi	352.191
Kuwait	Guangxi	351.671
Kuwait	Henan	351.477
Belarus	Anhui	350.652
Cameroon	Xinjiang	350.421
Guatemala	Inner Mongolia	349.72
Taiwan	Ningxia	348.667
Rest of North Africa	Hubei	348.614
Argentina	Guizhou	348.148
Argentina	Gansu	347.206
Cyprus	Fujian	347.123
Rest of South Asia	Zhejiang	345.948
Egypt	Hubei	345.782
Germany	Inner Mongolia	343.558
Oman	Liaoning	343.463
Kenya	Sichuan	342.508
Denmark	Sichuan	342.442
Senegal	Xinjiang	342.325
Rest of South Asia	Guangdong	342.096
Poland	Hunan	341.062
Armenia	Shandong	340.121
Rest of South Asia	Jiangsu	340.046
Cameroon	Hunan	339.973
Tajikistan	Inner Mongolia	339.864
Colombia	Guizhou	337.633
Guinea	Zhejiang	336.247
Poland	Yunnan	335.275
Puerto Rico	Xinjiang	334.889
Lao PDR	Inner Mongolia	334.458
Rest of Caribbean	Anhui	334.278
Austria	Fujian	333.977
Rest of East Asia	Chongqing	333.352
Ecuador	Sichuan	332.892
Germany	Xinjiang	332.704
Rest of Eastern Europe	Shandong	332.548
Puerto Rico	Inner Mongolia	332.323
France	Sichuan	331.957
Czech Republic	Zhejiang	331.859
Tajikistan	Hunan	331.809
Ukraine	Jiangxi	331.124
Mozambique	Hunan	330.837
Mauritius	Guangdong	329.663
Finland	Hainan	329.258
Egypt	Gansu	329.179
Rest of South Asia	Qinghai	328.738
Ukraine	Sichuan	328.483
Belarus	Jiangxi	328.452
Ukraine	Liaoning	328.213
Peru	Gansu	327.799
Greece	Shaanxi	327.378
Cambodia	Yunnan	327.264
Paraguay	Hunan	326.981
New Zealand	Chongqing	326.43
Mauritius	Zhejiang	326.278
Rest of Former Soviet Union	Guangxi	326.092
Lao PDR	Hunan	325.794
Rest of Oceania	Anhui	325.601
Senegal	Liaoning	325.521
Ghana	Anhui	325.312
Qatar	Liaoning	324.719
Lithuania	Yunnan	324.468
Bangladesh	Guizhou	322.681
Croatia	Sichuan	322.605
Honduras	Zhejiang	322.494
Ecuador	Guangxi	321.452
Sweden	Jilin	321.101
Tanzania, United Republic of	Hebei	319.786
Panama	Guangxi	319.743
Mozambique	Yunnan	319.351
France	Hebei	319.288
Greece	Jilin	318.714
Greece	Guangxi	317.459
Cameroon	Yunnan	316.794
Dominican Republic P	Yunnan	316.522
Rest of North Africa	Guizhou	316.514
Ukraine	Guangxi	316.303
Uruguay	Inner Mongolia	315.988
Sweden	Henan	315.871
Tunisia	Inner Mongolia	315.671
Cambodia	Inner Mongolia	315.405
Zambia	Qinghai	315.065
France	Shaanxi	314.726
Qatar	Anhui	313.878
Rest of Caribbean	Hebei	313.781
Croatia	Henan	313.779
Lithuania	Inner Mongolia	313.557
Guatemala	Xinjiang	313.356
France	Jilin	312.055
Ecuador	Henan	311.361
Zambia	Zhejiang	311.112
Belarus	Sichuan	311.063
Zambia	Liaoning	310.99
Nicaragua	Zhejiang	310.667
Croatia	Liaoning	310.34
Austria	Shaanxi	310.263
Greece	Sichuan	309.983
Costa Rica	Yunnan	309.865
Norway	Xinjiang	309.681
Mauritius	Qinghai	308.859
Poland	Xinjiang	308.764
Spain	Guizhou	307.967
Poland	Inner Mongolia	307.606
Panama	Hebei	307.526
Tanzania, United Republic of	Liaoning	307.343
Germany	Shanghai	306.857
Netherlands	Liaoning	305.795
Kenya	Jilin	305.23
Luxembourg	Shanxi	304.499
Tanzania, United Republic of	Jiangxi	303.713
Denmark	Guangxi	303.465
Ghana	Guangxi	301.979
Puerto Rico	Shanghai	301.964
Tanzania, United Republic of	Anhui	301.803
Tajikistan	Yunnan	301.55
Costa Rica	Hunan	301.203
Slovakia	Gansu	301.149
Croatia	Guangxi	301.089
Bahrain	Hunan	301.023
Mauritius	Jiangsu	300.763
Belarus	Liaoning	300.745
Czech Republic	Qinghai	300.581
Denmark	Henan	300.172
Singapore	Tianjin	300.04
Mozambique	Inner Mongolia	299.847
Oman	Jiangxi	299.731
Venezuela (Bolivarian Republic of)	Chongqing	299.71
Dominican Republic P	Hunan	299.595
Malta	Heilongjiang	299.471
Rest of Former Soviet Union	Sichuan	298.847
Rest of Caribbean	Jiangxi	298.126
Peru	Guizhou	298.106
Kazakhstan	Hubei	298.023
Qatar	Jiangxi	297.94
Guinea	Guangdong	297.2
Kazakhstan	Gansu	296.618
Benin	Yunnan	296.518
Lao PDR	Yunnan	294.4
Paraguay	Inner Mongolia	293.202
New Zealand	Fujian	293.16
Slovakia	Hubei	293.129
Venezuela (Bolivarian Republic of)	Shaanxi	292.622
Mongolia	Xinjiang	292.333
Sri Lanka	Guangxi	291.916
Cyprus	Shaanxi	291.732
Rest of Southeast Asia	Fujian	291.631
Singapore	Shanxi	291.434
Bahrain	Yunnan	291.292
Belarus	Guangxi	291.089
Uruguay	Xinjiang	290.475
Rest of Southeast Asia	Shaanxi	290.445
Nigeria	Ningxia	290.345
Austria	Hubei	289.888
Israel	Hubei	289.849
Rest of Eastern Africa	Hebei	288.86
Paraguay	Shanghai	288.656
South Central Africa	Shaanxi	288.429
Kazakhstan	Guizhou	288.047
Bangladesh	Hubei	287.825
[truncated: 2,342 more rows]

## Sheet: Table S9
Table S9. Inter-provincial virtual hazardous waste network in China.
Producer	Consumer	Hazardous wastes (t)
Qinghai	Xinjiang	696959
Shandong	Beijing	247058
Shandong	Henan	245019
Shandong	Guangdong	242792
Xinjiang	Shaanxi	233457
Qinghai	Jiangsu	213562
Qinghai	Shaanxi	200765
Qinghai	Zhejiang	189931
Qinghai	Henan	185403
Shandong	Zhejiang	176966
Shandong	Shaanxi	176948
Qinghai	Gansu	162634
Shandong	Anhui	160173
Qinghai	Guangdong	155934
Qinghai	Chongqing	151584
Shandong	Jiangsu	145462
Shandong	Liaoning	142918
Xinjiang	Ningxia	139944
Qinghai	Hebei	136579
Shandong	Chongqing	136125
Qinghai	Hunan	124702
Shandong	Heilongjiang	124025
Shandong	Yunnan	123968
Xinjiang	Gansu	123166
Qinghai	Beijing	118422
Xinjiang	Chongqing	115908
Jiangsu	Guangdong	113433
Shandong	Hebei	109783
Qinghai	Tianjin	107685
Qinghai	Yunnan	106477
Shandong	Shanxi	105710
Xinjiang	Jiangsu	104168
Shandong	Hunan	103791
Hunan	Henan	103772
Qinghai	Anhui	101823
Xinjiang	Zhejiang	98574.3
Xinjiang	Inner Mongolia	95367.1
Inner Mongolia	Zhejiang	94791
Shandong	Hubei	92842.4
Hunan	Guangdong	92681.7
Shandong	Jilin	92244.1
Hunan	Zhejiang	89133.4
Jiangsu	Henan	88900.2
Shandong	Shanghai	85731.1
Yunnan	Zhejiang	85166.7
Qinghai	Hubei	83092.6
Inner Mongolia	Jiangsu	82593.6
Shandong	Xinjiang	79169
Shandong	Tianjin	74799.9
Shandong	Guizhou	73957.5
Xinjiang	Guangdong	73742.7
Yunnan	Jiangsu	72426.1
Shandong	Gansu	72365
Shandong	Inner Mongolia	71880.8
Xinjiang	Henan	71735.4
Shandong	Sichuan	70700.6
Qinghai	Liaoning	70191.9
Xinjiang	Shandong	70098.4
Inner Mongolia	Henan	69713.3
Yunnan	Guangdong	68886.3
Inner Mongolia	Guangdong	68463.3
Qinghai	Sichuan	66038.7
Shandong	Guangxi	64007.4
Jiangsu	Beijing	63921.5
Qinghai	Shanxi	63759.6
Yunnan	Chongqing	63255.1
Hunan	Jiangsu	62461.8
Qinghai	Heilongjiang	62022.2
Jiangsu	Zhejiang	61639
Yunnan	Henan	60657
Hunan	Chongqing	57194
Qinghai	Guangxi	56321.7
Jiangsu	Yunnan	55946.7
Inner Mongolia	Beijing	54942.1
Anhui	Guangdong	54047
Hunan	Beijing	53894.4
Qinghai	Inner Mongolia	52794.4
Hunan	Shaanxi	52015
Jilin	Guangdong	51875.9
Qinghai	Jilin	51171.8
Xinjiang	Yunnan	50337
Hunan	Anhui	50097.7
Xinjiang	Hunan	49513.7
Xinjiang	Hubei	49102
Qinghai	Guizhou	48785.7
Inner Mongolia	Chongqing	48657.3
Jiangsu	Shanxi	48584.1
Xinjiang	Hebei	48561.1
Jiangsu	Liaoning	47957.7
Shandong	Fujian	47590.1
Jiangsu	Shaanxi	47311.5
Xinjiang	Anhui	46857.6
Qinghai	Shanghai	46750
Zhejiang	Guangdong	46528.5
Hunan	Yunnan	46007.8
Xinjiang	Shanxi	45938.3
Xinjiang	Beijing	44996.4
Anhui	Henan	44125.2
Xinjiang	Shanghai	43977.8
Inner Mongolia	Anhui	43200.1
Henan	Zhejiang	43014.8
Jiangsu	Heilongjiang	42034.1
Jiangsu	Anhui	42010.8
Qinghai	Fujian	41227.8
Yunnan	Beijing	39613.4
Zhejiang	Henan	39598.4
Guangxi	Guangdong	39430.5
Jiangsu	Hebei	38831.8
Anhui	Zhejiang	38060.1
Xinjiang	Tianjin	37843.4
Hunan	Liaoning	37741.3
Jiangxi	Zhejiang	37674
Jiangsu	Tianjin	37637.9
Yunnan	Anhui	37336.5
Qinghai	Shandong	36772.4
Hunan	Heilongjiang	36347.1
Shandong	Jiangxi	35996.6
Jilin	Henan	35872.3
Jiangsu	Inner Mongolia	35861.6
Yunnan	Shaanxi	35178.7
Jiangsu	Chongqing	35065.8
Xinjiang	Liaoning	35005
Jiangsu	Sichuan	34550.8
Henan	Jiangsu	34281.6
Inner Mongolia	Shaanxi	34228.4
Jiangsu	Hunan	34210.1
Xinjiang	Jilin	33533.9
Inner Mongolia	Hunan	33303.6
Inner Mongolia	Liaoning	33262
Zhejiang	Jiangsu	33198.4
Hunan	Sichuan	32905.6
Jilin	Zhejiang	32860.7
Jiangsu	Xinjiang	32844
Jiangsu	Guangxi	32620.1
Yunnan	Hunan	32514.2
Xinjiang	Heilongjiang	32246.3
Jilin	Chongqing	32234.7
Shaanxi	Zhejiang	32128.7
Yunnan	Sichuan	31949.4
Gansu	Zhejiang	31472.3
Shaanxi	Jiangsu	31353.2
Inner Mongolia	Heilongjiang	31174.8
Jiangsu	Shanghai	31142.8
Jilin	Beijing	30745.8
Anhui	Jiangsu	30275.1
Henan	Guangdong	30079.7
Jiangxi	Jiangsu	29999.9
Hunan	Shanxi	29832.9
Guangxi	Zhejiang	29821.5
Hunan	Hebei	29772.2
Zhejiang	Hebei	29465.8
Inner Mongolia	Sichuan	29232.2
Jiangsu	Jilin	29136.2
Zhejiang	Shaanxi	29079.1
Inner Mongolia	Hebei	28957.6
Hunan	Jilin	28721.8
Hunan	Xinjiang	28642
Zhejiang	Chongqing	28462.8
Inner Mongolia	Yunnan	28341.3
Shanghai	Henan	27966.6
Shanghai	Guangdong	27867.7
Hunan	Inner Mongolia	27867.3
Hunan	Guangxi	27827.3
Hunan	Shanghai	27822.7
Shaanxi	Henan	27746
Zhejiang	Tianjin	27376.2
Anhui	Beijing	27181.4
Yunnan	Liaoning	27178
Jiangsu	Shandong	27120
Gansu	Jiangsu	27104.6
Jiangxi	Guangdong	26583.2
Guangdong	Henan	26493.5
Shaanxi	Guangdong	26383.6
Qinghai	Jiangxi	26125.5
Xinjiang	Sichuan	26067.7
Xinjiang	Guangxi	26023.1
Hunan	Hubei	25904
Guangdong	Zhejiang	25877.7
Zhejiang	Hunan	25863.9
Hunan	Guizhou	25730.2
Jiangsu	Guizhou	25654.6
Yunnan	Heilongjiang	25621.1
Sichuan	Guangdong	25471
Yunnan	Hebei	25421.8
Yunnan	Hubei	25388.9
Anhui	Yunnan	25172.5
Hunan	Tianjin	24954.1
Shandong	Hainan	24882.2
Zhejiang	Yunnan	24873.6
Hebei	Henan	24747.5
Hebei	Zhejiang	24735.9
Inner Mongolia	Jilin	24524.7
Jiangxi	Henan	24499.8
Guangxi	Henan	24443.5
Yunnan	Tianjin	23800.1
Jilin	Jiangsu	23662.2
Zhejiang	Jilin	23427.6
Guangxi	Jiangsu	23335.9
Gansu	Guangdong	23131.8
Inner Mongolia	Shanxi	22901.6
Gansu	Henan	22895.7
Hebei	Guangdong	22831
Inner Mongolia	Hubei	22797.7
Zhejiang	Beijing	22568
Zhejiang	Anhui	22487
Liaoning	Guangdong	22378
Zhejiang	Liaoning	22306.8
Chongqing	Guangdong	22294.9
Henan	Chongqing	22228.3
Anhui	Shaanxi	22156.1
Yunnan	Jilin	22123.4
Inner Mongolia	Tianjin	22102.8
Liaoning	Henan	21885.8
Zhejiang	Inner Mongolia	21771.5
Zhejiang	Hubei	21689.7
Yunnan	Inner Mongolia	21629.3
Yunnan	Shanghai	21486.4
Guangdong	Jiangsu	21457
Guizhou	Guangdong	21406.2
Qinghai	Hainan	21356
Henan	Beijing	21303.6
Liaoning	Zhejiang	21246
Inner Mongolia	Shanghai	20962.3
Yunnan	Guangxi	20921.8
Guangdong	Yunnan	20875
Zhejiang	Guangxi	20777.8
Jilin	Anhui	20767.2
Xinjiang	Jiangxi	20731.9
Jiangsu	Jiangxi	20621.7
Jilin	Heilongjiang	20598.6
Hunan	Fujian	20443.3
Jilin	Xinjiang	20349.4
Gansu	Chongqing	20287
Jilin	Shandong	20247.8
Xinjiang	Guizhou	20231.6
Anhui	Chongqing	20228
Jilin	Liaoning	20128.7
Inner Mongolia	Xinjiang	20071.1
Yunnan	Xinjiang	20030
Guangdong	Beijing	20014.4
Zhejiang	Heilongjiang	19982.6
Jilin	Shanghai	19949.7
Inner Mongolia	Guangxi	19875.8
Qinghai	Ningxia	19858.1
Yunnan	Shandong	19854.5
Shaanxi	Chongqing	19582
Chongqing	Henan	19507.8
Hebei	Jiangsu	19317.9
Jiangxi	Anhui	19313.3
Shaanxi	Shandong	19143.2
Sichuan	Chongqing	19068
Sichuan	Jiangsu	19066.8
Shandong	Qinghai	18811.9
Guangxi	Chongqing	18634.2
Zhejiang	Shanghai	18633.5
Anhui	Liaoning	18421.5
Jilin	Yunnan	18373.9
Henan	Anhui	18316.2
Yunnan	Fujian	18059.3
Jilin	Shaanxi	17991.6
Hunan	Gansu	17802.2
Jiangxi	Chongqing	17634.9
Guangdong	Chongqing	17579.9
Sichuan	Henan	17509.5
Yunnan	Guizhou	17452.2
Henan	Shaanxi	17412.8
Inner Mongolia	Shandong	17391.9
Guangxi	Yunnan	17388.8
Jiangsu	Fujian	17301.4
Jiangxi	Beijing	17301.3
Anhui	Shanxi	17268.3
Shaanxi	Hunan	16986.7
Anhui	Shanghai	16908.4
Jiangsu	Gansu	16881.1
Zhejiang	Shandong	16841.5
Jilin	Shanxi	16825
Inner Mongolia	Fujian	16783.2
Hunan	Shandong	16698.6
Shanghai	Zhejiang	16684
Yunnan	Shanxi	16470.2
Shaanxi	Hubei	16334.4
Sichuan	Shaanxi	16321.2
Liaoning	Jiangsu	16319.1
Hebei	Beijing	16253.4
Zhejiang	Xinjiang	16119.6
Anhui	Sichuan	16091.4
Shaanxi	Anhui	16070.9
Henan	Yunnan	16057.2
Anhui	Hunan	16046.1
Sichuan	Yunnan	15890.8
Inner Mongolia	Guizhou	15505.9
Anhui	Guangxi	15498.1
Guangxi	Beijing	15465.2
Shaanxi	Yunnan	15408.6
Anhui	Heilongjiang	15335.6
Hunan	Jiangxi	15312.4
Sichuan	Hebei	15236.4
Liaoning	Beijing	15115.5
Henan	Hunan	15055.7
Guangdong	Hunan	14926.9
Jiangsu	Hubei	14850.6
Guangxi	Anhui	14794.3
Zhejiang	Jiangxi	14733.9
Gansu	Beijing	14573.9
Henan	Liaoning	14435
Guangdong	Shanghai	14383.3
Shaanxi	Beijing	14287.1
Guangdong	Shaanxi	14256.6
Jilin	Guangxi	14248.2
Shaanxi	Shanghai	14224.6
Liaoning	Jilin	14222.3
Jilin	Hunan	14100.4
Sichuan	Hunan	14000.1
Heilongjiang	Guangdong	13963
Liaoning	Chongqing	13960.7
Henan	Heilongjiang	13895
Sichuan	Tianjin	13858.1
Jiangxi	Shaanxi	13829.7
Sichuan	Zhejiang	13752.6
Gansu	Anhui	13648.3
Jilin	Fujian	13570.6
Anhui	Hebei	13540.7
Guangdong	Liaoning	13464.5
Anhui	Xinjiang	13351.6
Liaoning	Hunan	13270.3
Guangdong	Shanxi	13256.5
Anhui	Inner Mongolia	13187.1
Guangdong	Anhui	13047.1
Hubei	Guangdong	12880.9
Liaoning	Shanghai	12870.9
Henan	Hebei	12860
Hebei	Chongqing	12854.5
Heilongjiang	Shandong	12834.8
Jilin	Sichuan	12816.2
Jiangxi	Yunnan	12763.8
Heilongjiang	Shanghai	12664.8
Liaoning	Inner Mongolia	12664.7
Liaoning	Anhui	12661.9
Henan	Tianjin	12658.6
Jilin	Tianjin	12652.6
Jiangxi	Hunan	12650
Heilongjiang	Zhejiang	12547.4
Shanghai	Anhui	12526
Guizhou	Zhejiang	12451.8
Anhui	Tianjin	12409.3
Gansu	Hunan	12405
Chongqing	Yunnan	12388.2
Jilin	Hebei	12355.7
Gansu	Shaanxi	12335.8
Xinjiang	Hainan	12315.5
Guangxi	Hunan	12304.4
Xinjiang	Fujian	12278.7
Anhui	Shandong	12244.3
Guangxi	Shaanxi	12237.6
Liaoning	Yunnan	12234.7
Henan	Sichuan	12184
Jilin	Inner Mongolia	12109.3
Liaoning	Heilongjiang	12107.8
Shaanxi	Hebei	12104.3
Hebei	Anhui	12080.9
Hunan	Hainan	12030.7
Yunnan	Jiangxi	11992.7
Jiangxi	Liaoning	11937.6
Sichuan	Inner Mongolia	11909.7
Henan	Jilin	11858.7
Yunnan	Hainan	11755.1
Shanghai	Yunnan	11754.4
Inner Mongolia	Gansu	11750.8
Guizhou	Henan	11701.4
Jiangxi	Hebei	11658.5
Shanghai	Beijing	11637.9
Xinjiang	Tibet	11619.9
Sichuan	Beijing	11609
Zhejiang	Shanxi	11580.6
Anhui	Fujian	11531
Jiangxi	Heilongjiang	11522.1
Shanghai	Jiangsu	11480.1
Liaoning	Xinjiang	11466.1
Guangxi	Sichuan	11374.2
Anhui	Guizhou	11360.2
Guangdong	Guangxi	11322.6
Henan	Inner Mongolia	11309.1
Heilongjiang	Jiangsu	11297.6
Gansu	Sichuan	11288.2
Guangdong	Sichuan	11266.7
Sichuan	Jilin	11031.2
Sichuan	Liaoning	11009.6
Inner Mongolia	Jiangxi	10923
Anhui	Hubei	10860.9
Henan	Xinjiang	10857.1
Gansu	Yunnan	10855.6
Jilin	Hubei	10814.7
Henan	Shanxi	10791.6
Guangdong	Heilongjiang	10784.5
Guangdong	Inner Mongolia	10780.7
Guangxi	Liaoning	10512.4
Liaoning	Hebei	10449.5
Jiangsu	Hainan	10336.2
Liaoning	Tianjin	10300.3
Sichuan	Anhui	10266.1
Guangdong	Shandong	10262.9
Sichuan	Guangxi	10248.6
Hebei	Yunnan	10241.1
Guizhou	Chongqing	10237.4
Sichuan	Xinjiang	10220.6
Gansu	Heilongjiang	10192.6
Gansu	Liaoning	10182.2
Guangdong	Hebei	10099.8
Gansu	Hebei	10011.9
Hebei	Shaanxi	9987.23
Guangdong	Guizhou	9955.06
Yunnan	Gansu	9940.96
Liaoning	Shaanxi	9914.82
Shanghai	Shandong	9896.15
Sichuan	Heilongjiang	9871.48
Anhui	Jiangxi	9810.59
Guangdong	Hubei	9809.96
Jiangxi	Sichuan	9805.57
Shanghai	Guangxi	9803
Zhejiang	Sichuan	9801.47
Shaanxi	Liaoning	9788.33
Jiangxi	Tianjin	9779.93
Henan	Shanghai	9771.01
Chongqing	Zhejiang	9701.63
Guizhou	Jiangsu	9691.43
Heilongjiang	Henan	9687.1
Henan	Guangxi	9630.37
Jiangxi	Jilin	9606.87
Hubei	Henan	9462.94
Liaoning	Shandong	9459.5
Shaanxi	Heilongjiang	9455.21
Jilin	Guizhou	9442
Shaanxi	Sichuan	9438.23
Hebei	Liaoning	9418.59
Chongqing	Guangxi	9380.45
Guangxi	Heilongjiang	9320.07
Shaanxi	Jilin	9305.83
Guangxi	Shanghai	9286.53
Fujian	Guangdong	9212.64
Guizhou	Yunnan	9189.92
Jilin	Gansu	9174.17
Hebei	Heilongjiang	9095.91
Zhejiang	Guizhou	9085.21
Guangxi	Shanxi	9084.81
Guangxi	Shandong	9083.3
Hebei	Shanxi	9080.53
Guangxi	Hebei	8985.85
Shaanxi	Inner Mongolia	8965.72
Inner Mongolia	Hainan	8954.4
Sichuan	Shanghai	8945.22
Guangdong	Xinjiang	8939.99
Gansu	Jilin	8930.4
Jilin	Jiangxi	8836.79
Jiangxi	Inner Mongolia	8819.08
Anhui	Gansu	8803.92
Chongqing	Beijing	8790.47
Shanghai	Shaanxi	8783.61
Hebei	Hunan	8765.67
Shaanxi	Shanxi	8721.41
Shaanxi	Guangxi	8609.29
Guangdong	Jilin	8579.43
Guizhou	Beijing	8551.73
Beijing	Henan	8458.16
Fujian	Zhejiang	8418.69
Heilongjiang	Xinjiang	8409.78
Shanghai	Shanxi	8402.93
Fujian	Hubei	8311
Guangdong	Tianjin	8307.94
Liaoning	Guangxi	8307.12
Shanghai	Liaoning	8295.16
Jiangxi	Shanghai	8293.11
Chongqing	Shaanxi	8260.26
Guangxi	Guizhou	8214.75
Zhejiang	Fujian	8079.42
Shanghai	Hunan	8078.92
Guizhou	Anhui	8077.08
Anhui	Jilin	8068.56
Gansu	Tianjin	8063.35
Shanghai	Chongqing	8043.83
Heilongjiang	Beijing	8026.63
Shaanxi	Guizhou	7992.68
Jiangxi	Guangxi	7965.78
Gansu	Inner Mongolia	7947.13
Shandong	Ningxia	7929.16
Chongqing	Jiangsu	7835.43
Hubei	Jiangsu	7820.7
Hebei	Sichuan	7743.02
Guangxi	Tianjin	7705.95
Hubei	Zhejiang	7666.14
Chongqing	Anhui	7614.93
Jiangxi	Shanxi	7561.14
Jiangxi	Xinjiang	7550.18
Henan	Hubei	7549.72
Hebei	Shandong	7549.21
Guangxi	Inner Mongolia	7454.44
Guangxi	Hubei	7454.32
Hebei	Inner Mongolia	7364.9
Heilongjiang	Anhui	7318.97
Henan	Guizhou	7313.48
Sichuan	Shanxi	7295.82
Hubei	Shaanxi	7253.98
Liaoning	Hubei	7209.31
Henan	Fujian	7181.37
Heilongjiang	Chongqing	7145.61
Chongqing	Shandong	7062.8
Shanxi	Guangdong	7043.74
Hubei	Hebei	7034.01
Guangdong	Jiangxi	7020.34
Shanghai	Heilongjiang	7008.84
Guangxi	Xinjiang	6982.23
Shaanxi	Tianjin	6966.9
Guizhou	Shaanxi	6938.13
Hubei	Yunnan	6915.89
Hebei	Jilin	6901.06
Gansu	Hubei	6883.76
Chongqing	Hunan	6874.93
Guangxi	Fujian	6864.36
Heilongjiang	Hubei	6845.57
Hebei	Shanghai	6836.76
Gansu	Shanghai	6830.95
Gansu	Guangxi	6824.63
Chongqing	Shanxi	6782.71
Gansu	Xinjiang	6764.29
Liaoning	Shanxi	6754.38
Zhejiang	Gansu	6747.73
Beijing	Hubei	6732.99
Beijing	Shandong	6731.76
Guizhou	Hunan	6730.35
Guangdong	Fujian	6717.52
Shanghai	Hebei	6705.99
Shaanxi	Jiangxi	6665.88
Shanghai	Inner Mongolia	6663
Hebei	Guangxi	6639.39
Hebei	Tianjin	6629.82
Fujian	Chongqing	6589.81
Shaanxi	Xinjiang	6580.68
Hubei	Tianjin	6574.7
Jiangsu	Qinghai	6563.86
Hebei	Xinjiang	6508.81
Shanghai	Sichuan	6467.82
Jiangxi	Fujian	6439
Chongqing	Sichuan	6418.12
Shanghai	Xinjiang	6401.89
Gansu	Shanxi	6376.01
Hubei	Chongqing	6326.25
Jiangxi	Hubei	6287.4
Shanxi	Jiangsu	6287.02
Sichuan	Hubei	6239.82
Hubei	Hunan	6232.51
Sichuan	Guizhou	6214.99
Guangxi	Jilin	6176.97
Gansu	Shandong	6176.83
Sichuan	Shandong	6122.86
Zhejiang	Hainan	6066.71
Chongqing	Liaoning	6022.61
Beijing	Guangdong	6020.59
Liaoning	Guizhou	6014.77
Henan	Shandong	6006.68
Shanghai	Hubei	5920
Fujian	Beijing	5917.55
Hubei	Beijing	5903.61
Hebei	Hubei	5902.97
Liaoning	Sichuan	5900.24
Jiangxi	Guizhou	5819.33
Hubei	Inner Mongolia	5817.41
Chongqing	Inner Mongolia	5795.81
Tianjin	Henan	5770.29
Guizhou	Guangxi	5750.9
Guizhou	Sichuan	5682.81
Hubei	Liaoning	5635.8
Shanghai	Jilin	5631.21
Gansu	Guizhou	5625.64
Shanxi	Hunan	5607
Fujian	Henan	5596.1
Henan	Gansu	5546.68
Shanghai	Jiangxi	5537.22
Chongqing	Shanghai	5528.35
Hubei	Heilongjiang	5483.91
Heilongjiang	Liaoning	5481.5
Shanxi	Hubei	5480.7
Chongqing	Hebei	5466.1
Hubei	Jilin	5419.56
Gansu	Fujian	5340.72
Shanghai	Guizhou	5319.5
Xinjiang	Qinghai	5314.62
Ningxia	Guangdong	5298.54
Fujian	Jiangsu	5295.61
Hebei	Guizhou	5266.18
Tianjin	Guangdong	5265.92
Shanxi	Henan	5265.59
Hunan	Qinghai	5252.24
Heilongjiang	Shaanxi	5239.17
Shandong	Tibet	5221.86
Guizhou	Hebei	5213.3
Fujian	Shaanxi	5210.9
Heilongjiang	Hebei	5200.69
Shanxi	Zhejiang	5177.83
Shanxi	Chongqing	5129.52
Shanxi	Hebei	5124.11
Guangdong	Gansu	5122.56
Guangxi	Jiangxi	5121.27
Guizhou	Shanghai	5103.08
Guizhou	Heilongjiang	5089.16
Guizhou	Liaoning	5077.21
Guangxi	Hainan	5075.43
Heilongjiang	Hunan	5073.98
Heilongjiang	Tianjin	5052.49
Fujian	Yunnan	5024.78
Chongqing	Xinjiang	5004.88
Shanghai	Fujian	5003.29
Sichuan	Gansu	4989.49
Sichuan	Fujian	4910.36
Chongqing	Heilongjiang	4888
Jilin	Hainan	4798.88
Fujian	Jiangxi	4791.76
Heilongjiang	Yunnan	4779.16
Shanghai	Tianjin	4774.6
Chongqing	Guizhou	4771.51
Anhui	Hainan	4729.52
Guangxi	Gansu	4691.35
Jiangxi	Shandong	4689.56
Hubei	Shanxi	4655.73
Guizhou	Shanxi	4619.14
Hubei	Anhui	4549.02
Hebei	Fujian	4548.81
Chongqing	Hubei	4539.76
Fujian	Anhui	4537.08
Sichuan	Jiangxi	4535.92
Guangdong	Hainan	4514.98
Henan	Hainan	4483.5
Shaanxi	Fujian	4465.73
Henan	Jiangxi	4454.92
Shanxi	Jilin	4438.21
Guizhou	Shandong	4388.72
Chongqing	Jiangxi	4361.33
Hubei	Xinjiang	4308.34
Hubei	Guangxi	4296.22
Guizhou	Tianjin	4254.44
Fujian	Shandong	4237.93
Chongqing	Tianjin	4227.37
Fujian	Shanghai	4226.2
Jiangxi	Gansu	4118.24
Shanxi	Shandong	4026.2
Heilongjiang	Inner Mongolia	4010.99
Shanxi	Yunnan	3975.34
Zhejiang	Qinghai	3972.09
Shanxi	Anhui	3935.7
Liaoning	Fujian	3931.18
Beijing	Jiangxi	3910.95
Liaoning	Jiangxi	3906.74
Fujian	Hunan	3897.14
Hebei	Jiangxi	3895.85
Shaanxi	Gansu	3830.66
Jiangsu	Ningxia	3806.37
Shanxi	Shaanxi	3722.12
Chongqing	Gansu	3664.93
Sichuan	Hainan	3662.14
Guizhou	Inner Mongolia	3660.66
Shanxi	Beijing	3660.21
Shanxi	Tianjin	3653.91
Shanghai	Gansu	3640.94
Jiangxi	Hainan	3639.44
Guizhou	Xinjiang	3628.04
Fujian	Liaoning	3575.83
Chongqing	Fujian	3569.45
Beijing	Chongqing	3554.84
Heilongjiang	Shanxi	3541.26
Shanxi	Inner Mongolia	3532.05
Beijing	Shanxi	3525.23
Beijing	Yunnan	3505.94
Yunnan	Qinghai	3504.27
Ningxia	Henan	3500.76
Heilongjiang	Guangxi	3496.74
Liaoning	Gansu	3478.57
Hebei	Gansu	3434.52
Hubei	Shanghai	3429.15
Heilongjiang	Jiangxi	3426.64
Gansu	Hainan	3389.5
Guizhou	Fujian	3336.46
Inner Mongolia	Qinghai	3319.02
Shanxi	Shanghai	3301.84
Fujian	Tianjin	3292.75
Tianjin	Beijing	3266.52
Shaanxi	Hainan	3255.73
Ningxia	Zhejiang	3234.32
Chongqing	Jilin	3214.95
Heilongjiang	Jilin	3172.33
Guizhou	Hubei	3171.19
Heilongjiang	Sichuan	3149.11
Fujian	Guangxi	3106.92
Beijing	Guangxi	3100.9
Fujian	Heilongjiang	3097.64
Fujian	Jilin	3081.26
Beijing	Inner Mongolia	3027.75
Heilongjiang	Guizhou	2991.07
Hubei	Sichuan	2965.46
Beijing	Shaanxi	2941.6
Shanxi	Heilongjiang	2915.71
Ningxia	Beijing	2910.29
Tianjin	Zhejiang	2909.06
Hubei	Guizhou	2895.47
Gansu	Jiangxi	2876.46
Guizhou	Jilin	2862.26
Shanxi	Liaoning	2832.15
Shanxi	Guangxi	2818.73
Heilongjiang	Fujian	2796.68
Fujian	Hebei	2763.49
Guizhou	Gansu	2754.35
Ningxia	Jiangsu	2737.73
Fujian	Inner Mongolia	2733.78
Beijing	Liaoning	2701.9
Guizhou	Jiangxi	2701.5
Fujian	Shanxi	2685.27
Inner Mongolia	Ningxia	2646.9
Beijing	Zhejiang	2639.47
Qinghai	Tibet	2603.65
Hunan	Ningxia	2597.53
Liaoning	Hainan	2596.8
Beijing	Shanghai	2595.69
Fujian	Sichuan	2547.14
Tianjin	Shandong	2529.46
Tianjin	Jiangsu	2509.46
Ningxia	Anhui	2432.27
Shanxi	Jiangxi	2409.35
Tianjin	Yunnan	2406.06
Hebei	Hainan	2405.79
Tianjin	Shanxi	2388.06
Sichuan	Qinghai	2377.95
Anhui	Qinghai	2349.79
Beijing	Anhui	2347.41
Ningxia	Chongqing	2336.01
Fujian	Guizhou	2299.05
Heilongjiang	Gansu	2284.3
Beijing	Hebei	2255.73
Beijing	Tianjin	2230.68
Beijing	Hunan	2222.65
Jiangsu	Tibet	2170.05
Beijing	Jiangsu	2168.56
Guangdong	Qinghai	2125.36
Tianjin	Anhui	2121.65
Ningxia	Yunnan	2119.12
Tianjin	Shaanxi	2111.21
Jilin	Ningxia	2099.98
Hubei	Jiangxi	2069.33
Tianjin	Liaoning	2055.96
Ningxia	Shaanxi	2050.49
Fujian	Xinjiang	2028.72
Ningxia	Hunan	2008.26
Guizhou	Hainan	2006.53
Beijing	Jilin	1952.16
Tianjin	Inner Mongolia	1877.63
Hainan	Guangdong	1875.56
Hubei	Gansu	1873.73
Anhui	Ningxia	1870.8
Heilongjiang	Hainan	1821.07
Tianjin	Guangxi	1797.76
Hubei	Shandong	1781.65
Hunan	Tibet	1779.47
Shanxi	Guizhou	1770.55
Jilin	Qinghai	1765.22
Shanghai	Hainan	1764.87
Shanxi	Xinjiang	1745.5
Hubei	Fujian	1740.21
Hubei	Hainan	1710.26
Beijing	Heilongjiang	1695.16
Tianjin	Hubei	1693.22
Beijing	Xinjiang	1677.35
Tianjin	Chongqing	1659.09
Henan	Qinghai	1634.24
Ningxia	Hebei	1621.24
Zhejiang	Ningxia	1621.12
Yunnan	Ningxia	1619.05
Shanxi	Sichuan	1617.03
Tianjin	Heilongjiang	1616.57
Chongqing	Hainan	1577.74
Tianjin	Shanghai	1555.02
Ningxia	Shanxi	1549.71
Shaanxi	Qinghai	1549.2
Fujian	Gansu	1531.18
Ningxia	Shanghai	1526.55
Ningxia	Liaoning	1522.63
Tianjin	Hebei	1510.15
Tianjin	Hunan	1506.34
Ningxia	Heilongjiang	1494.9
Ningxia	Sichuan	1483.14
Beijing	Sichuan	1473.1
Tianjin	Jilin	1472.42
Jiangxi	Qinghai	1471.85
Ningxia	Guangxi	1463.25
Liaoning	Qinghai	1436.78
Shaanxi	Ningxia	1426.67
Henan	Ningxia	1399.66
Guangxi	Qinghai	1384.42
Tianjin	Sichuan	1375.02
Tianjin	Xinjiang	1297.44
Gansu	Qinghai	1242.47
Tianjin	Jiangxi	1208.73
Guangdong	Ningxia	1196.76
Beijing	Guizhou	1177.85
Hainan	Hubei	1116.35
Guangxi	Ningxia	1101.1
Ningxia	Tianjin	1100.35
Tianjin	Guizhou	1097.22
Ningxia	Guizhou	1093.54
Hebei	Qinghai	1092.28
Hainan	Henan	1087.56
Ningxia	Xinjiang	1078.02
Shanghai	Qinghai	1067.6
Ningxia	Inner Mongolia	1054.16
Sichuan	Ningxia	1046.66
Hainan	Chongqing	1040.25
Ningxia	Hubei	1025.62
Ningxia	Shandong	1002.75
Fujian	Hainan	967.381
Chongqing	Qinghai	959.703
Ningxia	Gansu	953.393
Hubei	Qinghai	945.112
Zhejiang	Tibet	943.058
Ningxia	Jilin	923.744
Liaoning	Ningxia	911.959
Inner Mongolia	Tibet	903.763
Yunnan	Tibet	894.592
Hainan	Yunnan	892.756
Beijing	Gansu	892.637
Ningxia	Fujian	887.941
Hebei	Ningxia	887.473
Tianjin	Fujian	860.83
Hainan	Zhejiang	852.32
Hainan	Hunan	851.965
Hainan	Shandong	848.982
Beijing	Fujian	847.286
Shanxi	Gansu	832.568
Shanxi	Hainan	821.627
Hainan	Anhui	814.105
Hainan	Jiangsu	778.703
Tianjin	Gansu	776.573
Jiangxi	Ningxia	775.801
Ningxia	Jiangxi	774.136
Anhui	Tibet	763.264
Guangdong	Tibet	753.516
Hainan	Shaanxi	746.78
Heilongjiang	Qinghai	741.687
Heilongjiang	Ningxia	731.846
Shanxi	Fujian	717.402
Hainan	Hebei	713.061
Hainan	Beijing	710.057
Shanghai	Ningxia	703.528
Hainan	Guangxi	694.819
Jilin	Tibet	671.323
Gansu	Ningxia	664.767
Shanxi	Qinghai	648.278
Guizhou	Qinghai	646.911
Fujian	Qinghai	641.899
Hainan	Jilin	639.801
Chongqing	Ningxia	622.182
Hainan	Jiangxi	617.825
Hainan	Tianjin	606.105
Hainan	Shanghai	595.612
Guizhou	Ningxia	533.544
Sichuan	Tibet	526.403
Henan	Tibet	496.328
Hainan	Liaoning	477.388
Hubei	Ningxia	471.329
Guangxi	Tibet	470.343
Hainan	Inner Mongolia	461.8
Shaanxi	Tibet	458.493
Beijing	Qinghai	453.282
Chongqing	Tibet	427.906
Shanghai	Tibet	424.359
Hainan	Heilongjiang	415.639
Ningxia	Hainan	415.509
Jiangxi	Tibet	409.782
Fujian	Ningxia	408.48
Hainan	Guizhou	406
Liaoning	Tibet	385.645
Hainan	Sichuan	382.568
Hebei	Tibet	365.851
Tianjin	Hainan	356.191
Hainan	Xinjiang	352.593
Gansu	Tibet	338.614
Beijing	Hainan	322.826
Tianjin	Qinghai	272.631
Hubei	Tibet	258.706
Hainan	Shanxi	258.651
Shanxi	Ningxia	252.33
Beijing	Ningxia	221.085
Ningxia	Qinghai	206.219
Guizhou	Tibet	204.259
Hainan	Gansu	196.994
Hainan	Fujian	192.002
Fujian	Tibet	181.07
Beijing	Tibet	169.816
Heilongjiang	Tibet	167.175
Tianjin	Ningxia	166.742
Shanxi	Tibet	120.419
Tianjin	Tibet	112.907
Hainan	Qinghai	112.045
Ningxia	Tibet	54.9794
Hainan	Ningxia	42.8484
Hainan	Tibet	22.7981
Tibet	Beijing	0
Tibet	Henan	0
Tibet	Chongqing	0
Tibet	Shaanxi	0
Tibet	Tianjin	0
Tibet	Jiangsu	0
Tibet	Shanxi	0
Tibet	Heilongjiang	0
Tibet	Hubei	0
Tibet	Hebei	0
Tibet	Hainan	0
Tibet	Ningxia	0
Tibet	Xinjiang	0
Tibet	Liaoning	0
Tibet	Gansu	0
Tibet	Guizhou	0
Tibet	Fujian	0
Tibet	Anhui	0
Tibet	Sichuan	0
Tibet	Shandong	0
Tibet	Guangdong	0
Tibet	Guangxi	0
Tibet	Zhejiang	0
Tibet	Jilin	0
Tibet	Jiangxi	0
Tibet	Yunnan	0
Tibet	Qinghai	0
Tibet	Inner Mongolia	0
Tibet	Hunan	0
Tibet	Shanghai	0
